# Supplementary material for: Association Mapping and the Genomic Consequences of Selection in Sunflower
Source: PLoS Genet. 2013 Mar 21;9(3):e1003378. doi: 10.1371/journal.pgen.1003378 (PMC3605098; doi:10.1371/journal.pgen.1003378)
Supplement: Table S1 — Association population with class and USDA designation. (XLSX) [file pgen.1003378.s011.xlsx]

## Sheet: Sheet1
Online Table 1. Association population with class and USDA designation.
Planting Packet Number	Class	PI or Accession No.
PPN254	INRA-HA	SF_145
PPN258	INRA-HA	SF_179
PPN259	INRA-HA	SF_92
PPN261	INRA-HA	SF_193
PPN262	INRA-HA	SF_230
PPN263	INRA-HA	SF_232
PPN264	INRA-HA	SF_233
PPN267	INRA-HA	SF_9
PPN268	INRA-HA	SF_63
PPN269	INRA-HA	SF_210
PPN270	INRA-HA	SF_60
PPN272	INRA-HA	SF_35
PPN273	INRA-HA	SF_76
PPN275	INRA-HA	SF_169
PPN282	INRA-HA	SF_75
PPN284	INRA-HA	SF_70
PPN286	INRA-HA	SF_23
PPN003	HA-NonOil	NSL_208771
PPN004	HA-NonOil	PI_509061
PPN005	HA-NonOil	PI_509062
PPN006	HA-NonOil	PI_552932
PPN011	HA-NonOil	PI_561920
PPN027	HA-NonOil	PI_599783
PPN028	HA-NonOil	PI_599976
PPN029	HA-NonOil	PI_599983
PPN035	HA-NonOil	PI_650575
PPN036	HA-NonOil	PI_650579
PPN037	HA-NonOil	PI_650582
PPN039	HA-NonOil	PI_509060
PPN052	HA-NonOil	PI_642776
PPN059	HA-NonOil	PI_509059
PPN068	HA-NonOil	PI_599753
PPN070	HA-NonOil	PI_599780
PPN074	HA-NonOil	PI_650588
PPN076	HA-NonOil	PI_599982
PPN078	HA-NonOil	NSL_208770
PPN080	HA-NonOil	PI_552933
PPN090	HA-NonOil	PI_655009
PPN110	HA-NonOil	NSL_208766
PPN111	HA-NonOil	NSL_208767
PPN112	HA-NonOil	NSL_208768
PPN113	HA-NonOil	NSL_208769
PPN116	HA-NonOil	PI_509063
PPN129	HA-NonOil	PI_552934
PPN134	HA-NonOil	PI_552942
PPN147	HA-NonOil	PI_599978
PPN149	HA-NonOil	PI_607510
PPN156	HA-NonOil	PI_650570
PPN157	HA-NonOil	PI_650592
PPN158	HA-NonOil	PI_650599
PPN170	HA-NonOil	PI_599769
PPN177	HA-NonOil	PI_599782
PPN182	HA-NonOil	PI_599977
PPN183	HA-NonOil	PI_599979
PPN196	HA-NonOil	PI_607509
PPN219	HA-NonOil	PI_650358
PPN220	HA-NonOil	PI_650361
PPN221	HA-NonOil	PI_650571
PPN222	HA-NonOil	PI_650586
PPN224	HA-NonOil	PI_650597
PPN225	HA-NonOil	PI_650603
PPN226	HA-NonOil	PI_650605
PPN233	HA-NonOil	PI_561919
PPN240	HA-NonOil	NSL_208764
PPN253	HA-NonOil	PI_650359
PPN001	HA-Oil	NSL_202853
PPN002	HA-Oil	NSL_202855
PPN007	HA-Oil	PI_552940
PPN017	HA-Oil	PI_578872
PPN018	HA-Oil	PI_578873
PPN020	HA-Oil	PI_597368
PPN021	HA-Oil	PI_597369
PPN026	HA-Oil	PI_599775
PPN040	HA-Oil	PI_534656
PPN043	HA-Oil	PI_650754
PPN047	HA-Oil	PI_642771
PPN050	HA-Oil	PI_642775
PPN053	HA-Oil	PI_642777
PPN062	HA-Oil	PI_534657
PPN069	HA-Oil	PI_639165
PPN071	HA-Oil	PI_599781
PPN077	HA-Oil	NSL_202852
PPN104	HA-Oil	NSL_202854
PPN130	HA-Oil	PI_552935
PPN131	HA-Oil	PI_552936
PPN133	HA-Oil	PI_552938
PPN138	HA-Oil	PI_578874
PPN139	HA-Oil	PI_597364
PPN140	HA-Oil	PI_597365
PPN141	HA-Oil	PI_597370
PPN144	HA-Oil	PI_599770
PPN145	HA-Oil	PI_599779
PPN151	HA-Oil	PI_617098
PPN152	HA-Oil	PI_632338
PPN153	HA-Oil	PI_632342
PPN155	HA-Oil	PI_639169
PPN159	HA-Oil	PI_650763
PPN160	HA-Oil	PI_597371
PPN171	HA-Oil	PI_599771
PPN172	HA-Oil	PI_599772
PPN173	HA-Oil	PI_599773
PPN174	HA-Oil	PI_599774
PPN175	HA-Oil	PI_599776
PPN176	HA-Oil	PI_599778
PPN178	HA-Oil	PI_599785
PPN185	HA-Oil	PI_599984
PPN189	HA-Oil	PI_603986
PPN193	HA-Oil	PI_603991
PPN194	HA-Oil	PI_607504
PPN197	HA-Oil	PI_607511
PPN205	HA-Oil	PI_618725
PPN206	HA-Oil	PI_618726
PPN209	HA-Oil	PI_632339
PPN210	HA-Oil	PI_632340
PPN212	HA-Oil	PI_633744
PPN213	HA-Oil	PI_633745
PPN216	HA-Oil	PI_639164
PPN227	HA-Oil	PI_650753
PPN228	HA-Oil	PI_650755
PPN231	HA-Oil	PI_509051
PPN241	HA-Oil	PI_509053
PPN244	HA-Oil	PI_534658
PPN247	HA-Oil	PI_552939
PPN249	HA-Oil	PI_597366
PPN252	HA-Oil	PI_618727
PPN083	landrace	PI_432504
PPN285	landrace	PI_369359
PPN201	NonOil	PI_607929
PPN045	NonOil	NSL_208772
PPN073	NonOil	PI_601368
PPN082	NonOil	NSL_202275
PPN091	NonOil	NSL_202273
PPN092	NonOil	NSL_202276
PPN095	NonOil	NSL_202278
PPN097	NonOil	NSL_202281
PPN202	NonOil	PI_607930
PPN235	NonOil	NSL_202271
PPN236	NonOil	NSL_202279
PPN086	Introgressed	NSL_176425
PPN087	Introgressed	NSL_176427
PPN229	Introgressed	PI_650842
PPN234	Introgressed	NSL_176426
PPN066	Oil	PI_552948
PPN105	Oil	NSL_202856
PPN109	Oil	NSL_206234
PPN135	Oil	PI_552947
PPN150	Oil	PI_607927
PPN187	Oil	PI_600723
PPN188	Oil	PI_600725
PPN200	Oil	PI_607928
PPN238	Oil	NSL_202857
PPN063	Introgressed	PI_549001
PPN064	Introgressed	PI_549011
PPN079	Introgressed	PI_548996
PPN123	Introgressed	PI_548997
PPN124	Introgressed	PI_548998
PPN125	Introgressed	PI_549003
PPN126	Introgressed	PI_549006
PPN127	Introgressed	PI_549009
PPN128	Introgressed	PI_549015
PPN245	Introgressed	PI_549002
PPN246	Introgressed	PI_549014
PPN048	OPV	Ames_22511
PPN051	OPV	PI_340790
PPN093	OPV	PI_386230
PPN094	OPV	PI_476853
PPN255	OPV	PI_650794
PPN257	OPV	PI_650353
PPN260	OPV	PI_650541
PPN265	OPV	Ames_20073
PPN277	OPV	PI_650437
PPN256	INRA-RHA	SF_281
PPN266	INRA-RHA	SF_293
PPN271	INRA-RHA	SF_296
PPN274	INRA-RHA	SF_280
PPN276	INRA-RHA	SF_306
PPN278	INRA-RHA	SF_295
PPN279	INRA-RHA	SF_307
PPN280	INRA-RHA	SF_322
PPN281	INRA-RHA	SF_320
PPN283	INRA-RHA	SF_292
PPN288	INRA-RHA	SF_323
PPN008	RHA-NonOil	PI_552943
PPN041	RHA-NonOil	PI_543746
PPN054	RHA-NonOil	PI_655014
PPN056	RHA-NonOil	NSL_202282
PPN072	RHA-NonOil	PI_599980
PPN098	RHA-NonOil	NSL_202283
PPN099	RHA-NonOil	NSL_202285
PPN100	RHA-NonOil	NSL_202286
PPN101	RHA-NonOil	NSL_202287
PPN102	RHA-NonOil	NSL_202288
PPN103	RHA-NonOil	NSL_202289
PPN114	RHA-NonOil	NSL_208774
PPN117	RHA-NonOil	PI_509064
PPN119	RHA-NonOil	PI_531075
PPN122	RHA-NonOil	PI_543745
PPN146	RHA-NonOil	PI_599788
PPN167	RHA-NonOil	PI_599764
PPN184	RHA-NonOil	PI_599981
PPN218	RHA-NonOil	PI_649793
PPN230	RHA-NonOil	NSL_202290
PPN237	RHA-NonOil	NSL_202284
PPN242	RHA-NonOil	PI_509065
PPN248	RHA-NonOil	PI_552944
PPN055	RHA-NonOil	PI_655015
PPN009	RHA-Oil	PI_560144
PPN010	RHA-Oil	PI_560145
PPN012	RHA-Oil	PI_561921
PPN013	RHA-Oil	PI_578008
PPN014	RHA-Oil	PI_578009
PPN015	RHA-Oil	PI_578010
PPN016	RHA-Oil	PI_578011
PPN022	RHA-Oil	PI_597373
PPN023	RHA-Oil	PI_597374
PPN024	RHA-Oil	PI_599758
PPN025	RHA-Oil	PI_599766
PPN030	RHA-Oil	PI_607920
PPN031	RHA-Oil	PI_607921
PPN032	RHA-Oil	PI_607923
PPN033	RHA-Oil	PI_633746
PPN034	RHA-Oil	PI_633747
PPN042	RHA-Oil	PI_599768
PPN049	RHA-Oil	PI_642774
PPN057	RHA-Oil	NSL_202859
PPN060	RHA-Oil	PI_531072
PPN061	RHA-Oil	PI_534650
PPN081	RHA-Oil	PI_560143
PPN096	RHA-Oil	PI_655013
PPN106	RHA-Oil	NSL_202858
PPN107	RHA-Oil	NSL_202861
PPN108	RHA-Oil	NSL_202862
PPN115	RHA-Oil	PI_509057
PPN118	RHA-Oil	PI_531074
PPN120	RHA-Oil	PI_534649
PPN121	RHA-Oil	PI_534653
PPN136	RHA-Oil	PI_560141
PPN137	RHA-Oil	PI_560142
PPN142	RHA-Oil	PI_597375
PPN143	RHA-Oil	PI_599757
PPN148	RHA-Oil	PI_603987
PPN154	RHA-Oil	PI_633748
PPN161	RHA-Oil	PI_597372
PPN162	RHA-Oil	PI_597376
PPN163	RHA-Oil	PI_597377
PPN164	RHA-Oil	PI_597378
PPN165	RHA-Oil	PI_599759
PPN166	RHA-Oil	PI_599763
PPN168	RHA-Oil	PI_599765
PPN169	RHA-Oil	PI_599767
PPN179	RHA-Oil	PI_599786
PPN180	RHA-Oil	PI_599787
PPN186	RHA-Oil	PI_600000
PPN190	RHA-Oil	PI_603988
PPN191	RHA-Oil	PI_603989
PPN192	RHA-Oil	PI_603990
PPN195	RHA-Oil	PI_607508
PPN198	RHA-Oil	PI_607922
PPN199	RHA-Oil	PI_607925
PPN203	RHA-Oil	PI_617099
PPN204	RHA-Oil	PI_617100
PPN207	RHA-Oil	PI_619204
PPN208	RHA-Oil	PI_619206
PPN214	RHA-Oil	PI_639162
PPN215	RHA-Oil	PI_639163
PPN217	RHA-Oil	PI_639166
PPN232	RHA-Oil	PI_534654
PPN239	RHA-Oil	NSL_202863
PPN243	RHA-Oil	PI_534652
PPN250	RHA-Oil	PI_599762
PPN251	RHA-Oil	PI_607506
