# Supplementary material for: Association Mapping and the Genomic Consequences of Selection in Sunflower
Source: PLoS Genet. 2013 Mar 21;9(3):e1003378. doi: 10.1371/journal.pgen.1003378 (PMC3605098; doi:10.1371/journal.pgen.1003378)
Supplement: Table S2 — Association mapping results for branching in the three locations. Note that, because the sign of the effect estimates is a byproduct of arbitrary allele assignments, these data are presented as absolute values. (XLSX) [file pgen.1003378.s012.xlsx]

## Sheet: GABr
Online Table 2. Association mapping results for branching in the three locations. Note that, because the sign of the effect estimates is a byproduct of arbitrary allele assignments, these data are presented as absolute values.														Red highlights = Kinship (K) only model
SNP Name	Protein	LG_pos_SNP#	pvalue	logp	|Effect|	LG_pos_SNP#	pvalue	logp	|Effect|	LG_pos_SNP#	pvalue	logp	|Effect|	Blue highlights = PCA (P) + Kinship (K) model
SFW5820	protein	LG01_0_1	0.572791	0.242004	-0.377271	LG01_0_1	0.485438	0.313866	-0.398486	LG01_0_1	0.759722	0.119345	-0.174869	Grey highlights = STRUCTURE (Q) + Kinship (K) model
SFW6904	hydrolyzing o-glycosyl	LG01_0_2	0.127817	0.893412	-1.57948	LG01_0_2	0.536519	0.270415	-0.550856	LG01_0_2	0.369515	0.432367	-0.79736
SFW4985	hydrolyzing o-glycosyl	LG01_0_3	0.354121	0.450849	-0.957404	LG01_0_3	0.826375	0.0828231	-0.194317	LG01_0_3	0.698682	0.155721	-0.342119
SFW7330	---NA---	LG01_0.09_4	0.355621	0.449012	-0.615533	LG01_0.09_4	0.392979	0.405631	-0.486368	LG01_0.09_4	0.583583	0.233897	-0.312494
SFW0919	elongation factor p	LG01_0.71_5	0.505031	0.296682	-0.473392	LG01_0.71_5	0.912061	0.0399759	-0.0672027	LG01_0.71_5	0.948095	0.0231483	0.0396396
SFW4768	protein	LG01_1.53_6	0.13539	0.868412	-1.52813	LG01_1.53_6	0.324383	0.488942	-0.863618	LG01_1.53_6	0.241965	0.616247	-1.02295
SFW3287	serine threonine-protein kinase eg2-like	LG01_1.58_7	0.969129	0.0136186	0.0255641	LG01_1.58_7	0.988278	0.00512073	0.00829248	LG01_1.58_7	0.754177	0.122527	0.176868
SFW8725	protein	LG01_1.58_8	0.267006	0.57348	-0.750905	LG01_1.58_8	0.359187	0.444679	-0.531458	LG01_1.58_8	0.480904	0.317942	-0.408945
SFW4828	protein kinase chloroplast	LG01_1.69_9	0.156602	0.805202	-1.0705	LG01_1.69_9	0.968642	0.0138366	0.0258517	LG01_1.69_9	0.982029	0.00787552	-0.0148022
SFW5006	protein	LG01_3.16_10	0.0203713	1.69098	-2.33509	LG01_3.16_10	0.0573498	1.24147	-1.63923	LG01_3.16_10	0.0663729	1.17801	-1.58379
SFW2869	transcription factor tfiid	LG01_3.34_11	0.892588	0.049349	-0.0963005	LG01_3.34_11	0.323717	0.489835	0.614713	LG01_3.34_11	0.345847	0.461116	0.585932
SFW6989	protein	LG01_3.4_12	0.261204	0.583019	0.993596	LG01_3.4_12	0.590442	0.228823	0.418735	LG01_3.4_12	0.588285	0.230412	0.419301
SFW8877	---NA---	LG01_3.48_13	0.046524	1.33232	1.36499	LG01_3.48_13	0.407188	0.390205	0.498954	LG01_3.48_13	0.376016	0.424794	0.532089
SFW5116	multidrug resistance protein abc transporter family	LG01_4.45_16	0.193107	0.714202	1.03528	LG01_4.45_16	0.0865524	1.06272	1.17586	LG01_4.45_16	0.0695236	1.15787	1.23861
SFW7705	---NA---	LG01_6.07_18	0.719277	0.143104	-0.322674	LG01_6.07_18	0.209993	0.677794	-1.00445	LG01_6.07_18	0.324086	0.48934	-0.786444
SFW2365	glutathione s-transferase	LG01_6.07_20	0.0962738	1.01649	1.87984	LG01_6.07_20	0.301504	0.520707	1.02553	LG01_6.07_20	0.180337	0.743916	1.33798
SFW1757	f-box family protein	LG01_6.33_21	0.996977	0.00131484	-0.00236441	LG01_6.33_21	0.670527	0.173583	-0.231411	LG01_6.33_21	0.860537	0.0652305	-0.0954518
SFW4910	2 protease	LG01_6.5_22	0.761662	0.118238	-0.237557	LG01_6.5_22	0.808947	0.0920798	-0.161745	LG01_6.5_22	0.806467	0.0934137	-0.163639
SFW5871	serine endopeptidase	LG01_6.5_23	0.252225	0.598212	-0.802608	LG01_6.5_23	0.268301	0.571378	-0.664313	LG01_6.5_23	0.309901	0.508777	-0.60808
SFW3105	---NA---	LG01_6.5_24	0.0993548	1.00281	1.01689	LG01_6.5_24	0.088447	1.05332	0.917455	LG01_6.5_24	0.0659612	1.18071	0.986673
SFW6053	protein	LG01_6.5_25	0.174046	0.759336	-0.89094	LG01_6.5_25	0.156371	0.805844	-0.809417	LG01_6.5_25	0.147237	0.831984	-0.82655
SFW5368	40s ribosomal protein	LG01_8.22_28	0.899096	0.0461938	-0.0994514	LG01_8.22_28	0.353694	0.451372	-0.632002	LG01_8.22_28	0.445908	0.350754	-0.514358
SFW9246	atp binding	LG01_8.22_29	0.980924	0.00836445	0.0191191	LG01_8.22_29	0.475855	0.322525	-0.495444	LG01_8.22_29	0.589998	0.229149	-0.370548
SFW1916	protein	LG01_8.22_30	0.757403	0.120673	-0.240425	LG01_8.22_30	0.239772	0.620201	-0.795446	LG01_8.22_30	0.306546	0.513504	-0.685361
SFW0503	phosphoinositide binding	LG01_8.22_31	0.957067	0.0190576	0.0432475	LG01_8.22_31	0.459909	0.337328	-0.516721	LG01_8.22_31	0.583166	0.234208	-0.379451
SFW7737	at1g03250 f15k9_13	LG01_8.22_32	0.886561	0.0522916	-0.111292	LG01_8.22_32	0.332413	0.478322	-0.657265	LG01_8.22_32	0.402562	0.395167	-0.562255
SFW4937	protein	LG01_8.22_34	0.530036	0.275695	0.509334	LG01_8.22_34	0.727769	0.138007	-0.245671	LG01_8.22_34	0.894213	0.0485592	-0.0929565
SFW8869	integral membrane	LG01_8.22_35	0.942314	0.0258045	0.0580675	LG01_8.22_35	0.488972	0.310716	-0.483035	LG01_8.22_35	0.6125	0.212894	-0.349741
SFW0792	speckle-type poz	LG01_8.22_36	0.722042	0.141438	-0.281719	LG01_8.22_36	0.224642	0.648509	-0.837315	LG01_8.22_36	0.311212	0.506943	-0.690733
SFW5018	protein binding	LG01_8.22_37	0.213978	0.669632	-0.890187	LG01_8.22_37	0.208001	0.681935	-0.776508	LG01_8.22_37	0.319447	0.495601	-0.611304
SFW8653	unnamed protein product [Vitis vinifera]	LG01_8.22_38	0.745906	0.127316	-0.253952	LG01_8.22_38	0.411502	0.385628	-0.559655	LG01_8.22_38	0.5305	0.275315	-0.422207
SFW3771	prp18 domain containing protein	LG01_8.22_39	0.942314	0.0258045	0.0580675	LG01_8.22_39	0.488972	0.310716	-0.483035	LG01_8.22_39	0.6125	0.212894	-0.349741
SFW4061	conserved hypothetical protein [Ricinus communis]	LG01_8.67_40	0.894079	0.0486243	-0.0929605	LG01_8.67_40	0.881484	0.0547857	0.0899652	LG01_8.67_40	0.885791	0.0526685	0.0864917
SFW9467	2og-fe oxygenase family protein	LG01_8.67_41	0.517242	0.286306	0.455355	LG01_8.67_41	0.229386	0.639434	0.736676	LG01_8.67_41	0.238358	0.62277	0.719939
SFW8431	protein	LG01_9.03_42	0.339782	0.468799	-0.705143	LG01_9.03_42	0.835561	0.0780219	0.135142	LG01_9.03_42	0.794941	0.0996653	0.16849
SFW7896	chalcone isomerase	LG01_9.2_43	0.963829	0.0159999	0.0361974	LG01_9.2_43	0.44357	0.353038	-0.532575	LG01_9.2_43	0.568787	0.24505	-0.391725
SFW2900	plasma membrane associated protein	LG01_9.47_44	0.262387	0.581057	0.799216	LG01_9.47_44	0.0431348	1.36517	1.2564	LG01_9.47_44	0.0266187	1.57481	1.38068
SFW8063	pointed first leaf	LG01_9.47_45	0.654686	0.183967	-0.32744	LG01_9.47_45	0.491384	0.308579	0.443256	LG01_9.47_45	0.503122	0.298327	0.429434
SFW8871	sugar	LG01_9.47_46	0.639383	0.194239	0.341447	LG01_9.47_46	0.775823	0.110237	-0.178869	LG01_9.47_46	0.918444	0.0369474	0.0640885
SFW4526	atp binding	LG01_9.47_47	0.586502	0.231731	0.381962	LG01_9.47_47	0.177236	0.751447	0.822695	LG01_9.47_47	0.117889	0.928526	0.955689
SFW6276	mcca methylcrotonoyl- carboxylase	LG01_9.74_48	0.781125	0.10728	0.189299	LG01_9.74_48	0.534845	0.271772	-0.375892	LG01_9.74_48	0.59846	0.222965	-0.316176
SFW2019	protein kinase	LG01_9.74_49	0.819678	0.0863568	0.167925	LG01_9.74_49	0.596667	0.224268	-0.339797	LG01_9.74_49	0.693091	0.159209	-0.250514
SFW2358	---NA---	LG01_9.92_50	0.957067	0.0190576	0.0432475	LG01_9.92_50	0.459909	0.337328	-0.516721	LG01_9.92_50	0.583166	0.234208	-0.379451
SFW7939	PREDICTED: hypothetical protein [Vitis vinifera]	LG01_9.92_51	0.561026	0.251017	0.448568	LG01_9.92_51	0.84326	0.0740386	-0.132631	LG01_9.92_51	0.922491	0.035038	-0.0645805
SFW5757	malonyl- mitochondrial precursor	LG01_9.97_52	0.478909	0.319747	-0.556145	LG01_9.97_52	0.175115	0.756678	-0.916904	LG01_9.97_52	0.17024	0.768938	-0.924584
SFW5417	---NA---	LG01_9.97_53	0.893863	0.0487289	0.106308	LG01_9.97_53	0.270611	0.567655	-0.767262	LG01_9.97_53	0.346962	0.459718	-0.650983
SFW8379	photosystem ii reaction center protein	LG01_9.97_54	0.95409	0.0204108	-0.0428034	LG01_9.97_54	0.414934	0.382021	-0.529299	LG01_9.97_54	0.471907	0.326143	-0.463299
SFW2265	protein	LG01_9.97_55	0.120619	0.918583	-1.31556	LG01_9.97_55	0.188507	0.724673	-0.952186	LG01_9.97_55	0.186044	0.730384	-0.958006
SFW4019	protein kinase	LG01_9.97_56	0.893614	0.0488501	0.104649	LG01_9.97_56	0.233047	0.632556	-0.816231	LG01_9.97_56	0.300637	0.521958	-0.704036
SFW7459	protein	LG01_9.97_57	0.478909	0.319747	-0.556145	LG01_9.97_57	0.175115	0.756678	-0.916904	LG01_9.97_57	0.17024	0.768938	-0.924584
SFW3214	protein	LG01_10.06_58	0.379386	0.420918	-0.743384	LG01_10.06_58	0.51262	0.290205	-0.473001	LG01_10.06_58	0.494938	0.305449	-0.493057
SFW0922	cationic peroxidase	LG01_10.84_60	0.793321	0.100551	0.195374	LG01_10.84_60	0.306796	0.51315	0.669132	LG01_10.84_60	0.406404	0.391042	0.541963
SFW8729	glycoside hydrolase family 28 protein polygalacturonase family protein	LG01_10.84_61	0.838449	0.0765231	0.134548	LG01_10.84_61	0.873393	0.0587901	-0.0929454	LG01_10.84_61	0.839121	0.0761754	-0.117752
SFW6486	pde320 (pigment defective 320)	LG01_10.84_62	0.673214	0.171847	0.31718	LG01_10.84_62	0.233074	0.632506	0.787721	LG01_10.84_62	0.318622	0.496724	0.656853
SFW7396	serine threonine-protein kinase	LG01_10.9_63	0.660141	0.180364	-0.292611	LG01_10.9_63	0.459638	0.337584	-0.435975	LG01_10.9_63	0.415677	0.381243	-0.476136
SFW2566	protein	LG01_10.95_64	0.802394	0.0956124	0.168838	LG01_10.95_64	0.832446	0.079644	0.125967	LG01_10.95_64	0.982256	0.00777518	-0.0132538
SFW1786	armadillo beta-catenin repeat family protein	LG01_10.95_66	0.880416	0.055312	0.101755	LG01_10.95_66	0.902832	0.044393	0.0729226	LG01_10.95_66	0.908595	0.0416296	-0.0686446
SFW1871	---NA---	LG01_10.95_67	0.485281	0.314007	-0.457658	LG01_10.95_67	0.445074	0.351568	-0.440708	LG01_10.95_67	0.309145	0.509838	-0.588422
SFW2517	predicted protein [Populus trichocarpa]	LG01_10.98_68	0.295	0.530178	-0.665839	LG01_10.98_68	0.984458	0.0068028	0.0108922	LG01_10.98_68	0.750402	0.124706	-0.176361
SFW6827	polygalacturonase pg1	LG01_11.12_70	0.547113	0.261923	0.498587	LG01_11.12_70	0.154049	0.812341	1.04288	LG01_11.12_70	0.22686	0.644242	0.881166
SFW1653	protein	LG01_11.12_71	0.751172	0.12426	-0.211645	LG01_11.12_71	0.575377	0.240047	-0.331347	LG01_11.12_71	0.532058	0.274041	-0.366797
SFW6862	sesquiterpene cyclase	LG01_11.12_72	0.480043	0.31872	-0.519783	LG01_11.12_72	0.681096	0.166791	-0.264562	LG01_11.12_72	0.543957	0.264436	-0.39047
SFW5380	protein	LG01_11.12_73	0.94103	0.0263967	0.0555922	LG01_11.12_73	0.625347	0.203879	-0.321383	LG01_11.12_73	0.662842	0.17859	-0.283669
SFW8506	signal recognition particle 9 kda protein	LG01_11.12_75	0.521733	0.282552	-0.483148	LG01_11.12_75	0.232372	0.633817	-0.787505	LG01_11.12_75	0.244269	0.612132	-0.760769
SFW5260	zinc finger	LG01_11.12_76	0.266282	0.574657	-0.746073	LG01_11.12_76	0.127461	0.894623	-0.908466	LG01_11.12_76	0.108318	0.965298	-0.95136
SFW1054	ca2+ antiporter cation exchanger	LG01_11.12_77	0.279622	0.553429	-0.780774	LG01_11.12_77	0.496709	0.303898	-0.429549	LG01_11.12_77	0.370499	0.431213	-0.565163
SFW4542	protein	LG01_11.12_78	0.700004	0.1549	-0.26202	LG01_11.12_78	0.828503	0.0817059	-0.129883	LG01_11.12_78	0.596945	0.224066	-0.31347
SFW7048	af302665_1ubiquitin-specific protease 15	LG01_11.12_80	0.431253	0.365268	-0.529331	LG01_11.12_80	0.226068	0.64576	-0.723211	LG01_11.12_80	0.189158	0.723176	-0.778789
SFW7862	PREDICTED: hypothetical protein [Vitis vinifera]	LG01_11.35_81	0.213597	0.670405	-0.949923	LG01_11.35_81	0.0380169	1.42002	-1.3909	LG01_11.35_81	0.0322477	1.4915	-1.42558
SFW4364	calcium-dependent protein	LG01_11.46_82	0.338118	0.470932	-0.722412	LG01_11.46_82	0.0718145	1.14379	-1.19821	LG01_11.46_82	0.104938	0.979067	-1.06005
SFW5063	calcium-dependent protein	LG01_11.46_83	0.209597	0.678614	-0.983549	LG01_11.46_83	0.0609254	1.2152	-1.27414	LG01_11.46_83	0.104861	0.979386	-1.09377
SFW1021	protein	LG01_11.57_84	0.335842	0.473865	-0.687565	LG01_11.57_84	0.0630348	1.20042	-1.17087	LG01_11.57_84	0.0629218	1.2012	-1.16109
SFW1138	exocyst complex subunit sec15-like family protein	LG01_11.57_85	0.26896	0.570312	-0.803563	LG01_11.57_85	0.0536316	1.27058	-1.23706	LG01_11.57_85	0.0525925	1.27908	-1.2269
SFW1353	protein	LG01_11.57_86	0.904803	0.043446	-0.0840666	LG01_11.57_86	0.311578	0.506433	-0.625261	LG01_11.57_86	0.301565	0.520619	-0.633323
SFW3644	protein	LG01_11.62_87	0.883191	0.0539453	0.154069	LG01_11.62_87	0.793223	0.100605	0.234831	LG01_11.62_87	0.891702	0.0497801	0.121904
SFW0311	receptor-like protein kinase	LG01_11.68_88	0.0807551	1.09283	-1.33621	LG01_11.68_88	0.0382879	1.41694	-1.38129	LG01_11.68_88	0.0248033	1.60549	-1.50317
SFW4028	lycopene beta-cyclase	LG01_11.79_90	0.140168	0.853351	-1.09932	LG01_11.79_90	0.0125592	1.90104	-1.64051	LG01_11.79_90	0.0229832	1.63859	-1.4726
SFW1599	chromatin remodeling complex subunit	LG01_12.04_92	0.545624	0.263106	-0.471026	LG01_12.04_92	0.835224	0.0781973	0.139682	LG01_12.04_92	0.836609	0.0774774	-0.137295
SFW2927	at3g57280 f28o9_130	LG01_12.04_93	0.226757	0.64444	-0.923509	LG01_12.04_93	0.780717	0.107506	-0.182844	LG01_12.04_93	0.481438	0.31746	-0.459985
SFW7013	cis-zeatin o-glucosyltransferase	LG01_12.12_94	0.080025	1.09677	-1.11148	LG01_12.12_94	0.0814899	1.0889	-0.96432	LG01_12.12_94	0.0636197	1.19641	-1.02599
SFW2092	cdk5 activator-binding	LG01_12.21_95	0.609366	0.215122	-0.364909	LG01_12.21_95	0.682141	0.166126	-0.252377	LG01_12.21_95	0.687518	0.162716	-0.244942
SFW5584	PREDICTED: hypothetical protein [Vitis vinifera]	LG01_12.21_96	0.559886	0.2519	-0.418322	LG01_12.21_96	0.599027	0.222554	-0.325454	LG01_12.21_96	0.604026	0.218944	-0.317266
SFW8660	acyl-protein thioesterase	LG01_12.39_97	0.357299	0.446968	0.663668	LG01_12.39_97	0.84881	0.0711894	0.120395	LG01_12.39_97	0.84323	0.0740541	0.124224
SFW7418	at3g20300 mqc12_5	LG01_12.39_98	0.279386	0.553796	0.907178	LG01_12.39_98	0.906517	0.0426241	-0.0861336	LG01_12.39_98	0.954728	0.0201202	0.0412856
SFW8078	cellulose synthase	LG01_12.39_99	0.795098	0.0995795	0.216122	LG01_12.39_99	0.450241	0.346555	-0.549269	LG01_12.39_99	0.532002	0.274087	-0.450007
SFW2830	PREDICTED: hypothetical protein [Vitis vinifera]	LG01_12.84_100	0.720695	0.142248	0.277121	LG01_12.84_100	0.669692	0.174125	0.28304	LG01_12.84_100	0.737684	0.132129	0.22266
SFW4096	f-box family protein	LG01_12.84_101	0.534512	0.272043	-0.438775	LG01_12.84_101	0.739115	0.131288	0.204366	LG01_12.84_101	0.729952	0.136706	0.212279
SFW5498	protein	LG01_12.84_102	0.42253	0.374142	-0.642479	LG01_12.84_102	0.136711	0.864196	-1.02749	LG01_12.84_102	0.127412	0.89479	-1.04698
SFW3551	sc3 protein	LG01_12.84_103	0.733202	0.134777	0.274888	LG01_12.84_103	0.492475	0.307616	-0.483673	LG01_12.84_103	0.550419	0.259306	-0.41666
SFW4126	cytochrome p450	LG01_12.84_104	0.144987	0.83867	-1.12702	LG01_12.84_104	0.0225606	1.64665	-1.55351	LG01_12.84_104	0.0400199	1.39772	-1.37427
SFW2707	---NA---	LG01_12.84_105	0.797043	0.0985184	0.213929	LG01_12.84_105	0.463278	0.334158	-0.532652	LG01_12.84_105	0.542554	0.265557	-0.438144
SFW4265	---NA---	LG01_12.84_107	0.0970083	1.01319	-1.2112	LG01_12.84_107	0.0173737	1.76011	-1.53399	LG01_12.84_107	0.0269984	1.56866	-1.39915
SFW5428	conserved hypothetical protein [Ricinus communis]	LG01_12.84_108	0.418785	0.378009	0.55882	LG01_12.84_108	0.182446	0.738866	0.795416	LG01_12.84_108	0.204557	0.689185	0.760133
SFW5222	protein kinase-like	LG01_12.84_109	0.767554	0.114891	0.243756	LG01_12.84_109	0.48499	0.314267	-0.502481	LG01_12.84_109	0.55089	0.258935	-0.425558
SFW3676	brg-1 associated	LG01_12.84_110	0.642062	0.192423	-0.357994	LG01_12.84_110	0.322475	0.491504	-0.654525	LG01_12.84_110	0.315219	0.501388	-0.662297
SFW8552	small nuclear ribonucleoprotein g	LG01_12.84_111	0.999924	3.28751e-05	7.05616e-05	LG01_12.84_111	0.582912	0.234397	0.361432	LG01_12.84_111	0.530465	0.275343	0.4087
SFW8568	protein	LG01_12.84_112	0.109871	0.959116	1.27407	LG01_12.84_112	0.168288	0.773946	0.941984	LG01_12.84_112	0.139449	0.855584	1.01623
SFW4051	f-box family protein	LG01_12.84_113	0.890142	0.0505408	0.12387	LG01_12.84_113	0.669785	0.174065	-0.330599	LG01_12.84_113	0.737298	0.132357	-0.257621
SFW2614	---NA---	LG01_12.84_114	0.380339	0.419829	-0.591666	LG01_12.84_114	0.272141	0.565206	-0.63578	LG01_12.84_114	0.229461	0.639291	-0.693589
SFW3781	protein	LG01_12.84_115	0.360788	0.442748	-0.659849	LG01_12.84_115	0.268609	0.570879	-0.687424	LG01_12.84_115	0.297356	0.526724	-0.642837
SFW3564	zinc finger (c3hc4-type ring finger) family protein	LG01_12.84_116	0.220902	0.6558	1.02606	LG01_12.84_116	0.315306	0.501267	0.722721	LG01_12.84_116	0.286091	0.543496	0.772369
SFW0407	actin 3	LG01_12.84_117	0.700259	0.154742	-0.25398	LG01_12.84_117	0.564936	0.248001	-0.33441	LG01_12.84_117	0.436037	0.360477	-0.453442
SFW8003	histone h4	LG01_15.54_120	0.416948	0.379918	-0.544447	LG01_15.54_120	0.586174	0.231974	-0.313539	LG01_15.54_120	0.677362	0.169179	-0.238423
SFW5339	protein kinase	LG01_15.62_121	0.669622	0.174171	-0.383865	LG01_15.62_121	0.369163	0.432782	-0.690054	LG01_15.62_121	0.398841	0.3992	-0.64805
SFW2969	alpha-expansin 4	LG01_16.16_122	0.575435	0.240004	0.379965	LG01_16.16_122	0.478215	0.320376	-0.428158	LG01_16.16_122	0.56445	0.248374	-0.342939
SFW4403	pumilio mpt5 family rna-binding protein	LG01_16.16_123	0.190413	0.720303	0.850683	LG01_16.16_123	0.931715	0.0307171	0.0493782	LG01_16.16_123	0.873165	0.0589037	0.0909595
SFW4995	myosin heavy chain-related	LG01_16.16_125	0.360034	0.443657	1.03106	LG01_16.16_125	0.554714	0.255931	0.591831	LG01_16.16_125	0.44561	0.351045	0.769026
SFW7276	sorting and assembly machinery	LG01_16.16_126	0.308305	0.51102	0.651209	LG01_16.16_126	0.920938	0.0357697	-0.0562638	LG01_16.16_126	0.953401	0.0207243	-0.0326929
SFW1726	transcription factor iia large subunit	LG01_16.78_127	0.718998	0.143272	-0.304064	LG01_16.78_127	0.328967	0.482847	-0.729729	LG01_16.78_127	0.217888	0.661766	-0.903624
SFW7463	heat shock protein	LG01_17.41_128	0.175955	0.754598	-0.922131	LG01_17.41_128	0.445996	0.350669	-0.464729	LG01_17.41_128	0.468186	0.329582	-0.436669
SFW3903	protein	LG01_17.41_130	0.777079	0.109535	-0.195615	LG01_17.41_130	0.409856	0.387369	-0.503785	LG01_17.41_130	0.438197	0.35833	-0.46826
SFW8367	protein	LG01_17.41_131	0.405304	0.392219	0.756337	LG01_17.41_131	0.105921	0.975019	1.26062	LG01_17.41_131	0.229017	0.640133	0.933874
SFW9062	protein	LG01_17.58_132	0.856565	0.0672396	0.154461	LG01_17.58_132	0.947754	0.0233042	-0.0478281	LG01_17.58_132	0.780169	0.107811	-0.204008
SFW0674	protein	LG01_18.16_134	0.971443	0.0125826	0.0313309	LG01_18.16_134	0.909083	0.0413967	-0.0853267	LG01_18.16_134	0.735607	0.133354	-0.252641
SFW3997	---NA---	LG01_18.16_135	0.498812	0.302063	-0.565174	LG01_18.16_135	0.926218	0.0332869	-0.0662264	LG01_18.16_135	0.720833	0.142166	-0.255112
SFW6028	fructose-6-phosphate-2-kinase fructose- -bisphosphatase	LG01_18.16_136	0.502228	0.299099	-0.528444	LG01_18.16_136	0.648879	0.187836	0.318221	LG01_18.16_136	0.786437	0.104336	0.188005
SFW3715	malonyl- :acyl carrier protein transacylase	LG01_18.34_137	0.878018	0.0564965	-0.159854	LG01_18.34_137	0.700367	0.154674	0.343183	LG01_18.34_137	0.891393	0.0499308	0.121391
SFW0633	mitochondrial carrier	LG01_18.45_138	0.578938	0.237368	0.357925	LG01_18.45_138	0.648712	0.187948	0.255495	LG01_18.45_138	0.582598	0.234631	0.307892
SFW1826	y3795_arath ame: full=uncharacterized protein at3g17950	LG01_18.63_140	0.159546	0.797115	-1.12804	LG01_18.63_140	0.795423	0.0994017	0.186182	LG01_18.63_140	0.92982	0.0316013	0.0629171
SFW7746	protein	LG01_18.63_143	0.179635	0.745608	-0.943372	LG01_18.63_143	0.462807	0.3346	-0.44486	LG01_18.63_143	0.26862	0.570862	-0.667149
SFW0133	protein	LG01_18.63_144	0.659012	0.181106	-0.28936	LG01_18.63_144	0.877598	0.0567045	-0.0877037	LG01_18.63_144	0.919613	0.036395	-0.0572822
SFW8484	conserved hypothetical protein [Ricinus communis]	LG01_18.63_145	0.34013	0.468356	-0.777658	LG01_18.63_145	0.581339	0.23557	0.401509	LG01_18.63_145	0.680855	0.166945	0.297932
SFW8198	at1g07080 f10k1_15	LG01_18.63_146	0.385571	0.413896	0.53627	LG01_18.63_146	0.221744	0.654149	0.665064	LG01_18.63_146	0.241949	0.616276	0.635147
SFW5930	at4g10360 f24g24_160	LG01_21.47_148	0.0212533	1.67257	-1.60218	LG01_21.47_148	0.142481	0.846244	-0.888224	LG01_21.47_148	0.0790975	1.10184	-1.05484
SFW3608	abi3-interacting protein 2	LG01_21.47_149	0.426667	0.369911	0.535867	LG01_21.47_149	0.506274	0.295615	0.389425	LG01_21.47_149	0.385097	0.414429	0.506873
SFW4537	sulfate transporter	LG01_21.47_150	0.0122688	1.9112	-1.77724	LG01_21.47_150	0.103718	0.984145	-1.0079	LG01_21.47_150	0.0546016	1.26279	-1.17965
SFW0240	protein kinase	LG01_21.47_151	0.407975	0.389366	0.558483	LG01_21.47_151	0.48402	0.315137	0.410491	LG01_21.47_151	0.373594	0.4276	0.519939
SFW7514	basic helix-loop-helix	LG01_22.88_156	0.11285	0.947497	1.01153	LG01_22.88_156	0.0918752	1.0368	0.936752	LG01_22.88_156	0.125272	0.902147	0.851874
SFW2859	protein	LG01_23.06_157	0.863252	0.0638625	-0.1097	LG01_23.06_157	0.747865	0.126177	-0.177199	LG01_23.06_157	0.774168	0.111165	-0.158175
SFW0394	ngg1 interacting factor 3 like 1 binding protein 1 isoform 1	LG01_23.06_158	0.116707	0.932902	1.29487	LG01_23.06_158	0.071698	1.14449	1.27947	LG01_23.06_158	0.0498791	1.30208	1.39353
SFW4446	protein	LG01_23.06_159	0.799555	0.0971515	-0.152919	LG01_23.06_159	0.809266	0.0919089	0.127904	LG01_23.06_159	0.874814	0.0580843	0.0833949
SFW5592	amino acid permease	LG01_23.06_160	0.35166	0.453877	0.66643	LG01_23.06_160	0.307353	0.512362	0.637148	LG01_23.06_160	0.317853	0.497774	0.623493
SFW4324	ras-gtpase-activating protein-binding	LG01_23.06_161	0.824719	0.0836938	0.140479	LG01_23.06_161	0.967033	0.0145585	-0.0226872	LG01_23.06_161	0.973344	0.0117337	0.0183483
SFW0517	protein	LG01_23.06_162	0.616195	0.210281	-0.318505	LG01_23.06_162	0.86652	0.0622213	-0.0930352	LG01_23.06_162	0.9488	0.0228253	-0.0352926
SFW7788	ap2 erf domain-containing transcription factor	LG01_23.15_164	0.784619	0.105341	-0.292944	LG01_23.15_164	0.577798	0.238224	0.525356	LG01_23.15_164	0.661879	0.179221	0.401557
SFW8236	ras-gtpase-activating protein-binding	LG01_23.2_165	0.611526	0.213585	-0.321607	LG01_23.2_165	0.499232	0.301698	-0.37043	LG01_23.2_165	0.53832	0.26896	-0.337713
SFW5970	transducin family protein wd-40 repeat family protein	LG01_23.29_166	0.377926	0.422593	0.609468	LG01_23.29_166	0.996351	0.00158771	0.00277025	LG01_23.29_166	0.667435	0.175591	0.259098
SFW7322	transducin family protein wd-40 repeat family protein	LG01_23.38_167	0.643079	0.191736	0.317872	LG01_23.38_167	0.837854	0.0768316	-0.122626	LG01_23.38_167	0.849814	0.070676	0.113154
SFW7772	---NA---	LG01_23.56_168	0.438317	0.358212	0.538691	LG01_23.56_168	0.714143	0.146215	0.226245	LG01_23.56_168	0.59566	0.225001	0.325683
SFW1223	thioredoxin-like protein 4b	LG01_23.56_169	0.792687	0.100898	-0.180052	LG01_23.56_169	0.438964	0.357571	0.463445	LG01_23.56_169	0.490328	0.309513	0.411403
SFW0711	PREDICTED: hypothetical protein isoform 1 [Vitis vinifera]	LG01_24.05_172	0.848362	0.0714188	0.125186	LG01_24.05_172	0.682027	0.166199	-0.232903	LG01_24.05_172	0.757611	0.120554	-0.175138
SFW7265	protein	LG01_24.41_175	0.46177	0.335575	0.466748	LG01_24.41_175	0.200608	0.697652	0.706811	LG01_24.41_175	0.160546	0.794401	0.770813
SFW0029	receptor protein	LG01_25.32_176	0.289617	0.538175	0.827006	LG01_25.32_176	0.169501	0.770827	0.926553	LG01_25.32_176	0.111321	0.953424	1.07507
SFW7439	3-beta hydroxysteroid dehydrogenase isomerase	LG01_25.4_177	0.0675723	1.17023	1.53976	LG01_25.4_177	0.0604187	1.21883	1.3643	LG01_25.4_177	0.0484108	1.31506	1.43148
SFW6123	transducin family protein wd-40 repeat family protein	LG01_25.4_180	0.954247	0.0203393	0.0429124	LG01_25.4_180	0.121202	0.91649	1.03801	LG01_25.4_180	0.102566	0.988998	1.08918
SFW8519	urease accessory protein g	LG01_25.4_181	0.97024	0.013121	0.026311	LG01_25.4_181	0.522582	0.281846	-0.392264	LG01_25.4_181	0.596777	0.224188	-0.320419
SFW3541	protein	LG01_25.64_184	0.594506	0.225844	-0.399293	LG01_25.64_184	0.745868	0.127338	-0.21142	LG01_25.64_184	0.940088	0.0268317	0.0486357
SFW9391	protein n-terminal asparagine amidohydrolase	LG01_25.69_185	0.444015	0.352603	-0.535923	LG01_25.69_185	0.690237	0.161002	-0.243248	LG01_25.69_185	0.794819	0.0997317	-0.157997
SFW9200	protein	LG01_25.74_186	0.317404	0.498387	0.70028	LG01_25.74_186	0.909349	0.0412692	0.0694265	LG01_25.74_186	0.901356	0.0451039	0.0749547
SFW3765	protein	LG01_25.74_187	0.3298	0.481749	-0.668191	LG01_25.74_187	0.877276	0.0568636	0.0921764	LG01_25.74_187	0.630335	0.200428	0.288861
SFW2173	af370611_1 protein	LG01_25.74_188	0.584774	0.233012	0.390314	LG01_25.74_188	0.864401	0.0632846	0.105654	LG01_25.74_188	0.998667	0.000579231	-0.00103334
SFW6383	---NA---	LG01_25.74_189	0.25349	0.596039	0.922068	LG01_25.74_189	0.598167	0.223177	0.364957	LG01_25.74_189	0.561651	0.250534	0.401928
SFW1876	o-acetyltransferase family protein	LG01_25.74_191	0.834867	0.0783825	0.176922	LG01_25.74_191	0.492714	0.307406	-0.514685	LG01_25.74_191	0.651416	0.186142	-0.330822
SFW4870	grx_s14 - glutaredoxin subgroup ii	LG01_25.74_192	0.148339	0.828746	1.27359	LG01_25.74_192	0.408853	0.388433	0.622657	LG01_25.74_192	0.322762	0.491118	0.74474
SFW1208	protein	LG01_25.74_193	0.822368	0.084934	0.147866	LG01_25.74_193	0.870706	0.0601283	0.0929794	LG01_25.74_193	0.992407	0.00331024	-0.00541931
SFW1616	protein	LG01_26.55_194	0.137852	0.860587	1.10164	LG01_26.55_194	0.933163	0.0300425	-0.0543445	LG01_26.55_194	0.909916	0.0409989	0.0728342
SFW0468	protein	LG01_26.55_195	0.430432	0.366095	0.584786	LG01_26.55_195	0.496962	0.303677	-0.439853	LG01_26.55_195	0.606685	0.217037	-0.329639
SFW3055	ring finger 2	LG01_26.55_196	0.486136	0.313243	0.519329	LG01_26.55_196	0.432162	0.364354	-0.511689	LG01_26.55_196	0.531749	0.274294	-0.402778
SFW4497	leucine rich repeat protein	LG01_26.64_197	0.270609	0.567658	1.02144	LG01_26.64_197	0.942917	0.0255265	0.0572818	LG01_26.64_197	0.663877	0.177912	0.345172
SFW6689	zip transporter	LG01_26.64_198	0.737919	0.131991	0.227051	LG01_26.64_198	0.579118	0.237233	-0.328352	LG01_26.64_198	0.446263	0.350409	-0.451337
SFW6604	citrate synthase	LG01_26.64_199	0.0388958	1.4101	-1.34108	LG01_26.64_199	0.333303	0.47716	-0.550804	LG01_26.64_199	0.496171	0.304368	-0.386724
SFW6455	dna topoisomerase ii	LG01_26.64_200	0.50302	0.298414	-0.461154	LG01_26.64_200	0.989068	0.00477386	0.00820351	LG01_26.64_200	0.734702	0.133889	0.203178
SFW6914	protein	LG01_26.64_201	0.464685	0.332841	0.518959	LG01_26.64_201	0.284642	0.5457	0.661282	LG01_26.64_201	0.187973	0.725904	0.814042
SFW5873	protein	LG01_26.64_202	0.530231	0.275535	0.53566	LG01_26.64_202	0.744965	0.127864	-0.23863	LG01_26.64_202	0.899564	0.0459678	-0.0923368
SFW8833	protein	LG01_26.64_203	0.437992	0.358534	0.67134	LG01_26.64_203	0.921117	0.035685	-0.0735833	LG01_26.64_203	0.908737	0.041562	0.0849862
SFW2100	eukaryotic translation initiation factor 3	LG01_26.69_204	0.493665	0.306567	0.464307	LG01_26.69_204	0.647951	0.188458	-0.274459	LG01_26.69_204	0.706994	0.150584	-0.222302
SFW0603	x7	LG01_26.87_205	0.167741	0.775361	0.970232	LG01_26.87_205	0.869733	0.060614	0.102075	LG01_26.87_205	0.740852	0.130268	0.202969
SFW2372	at3g04350 t6k12_3	LG01_26.87_206	0.0628908	1.20141	1.19644	LG01_26.87_206	0.402233	0.395522	0.472645	LG01_26.87_206	0.524453	0.280293	0.357165
SFW0997	zinc finger c-x8-c-x5-c-x3-h type family protein	LG01_27.05_208	0.0402621	1.3951	1.39051	LG01_27.05_208	0.604066	0.218915	0.313635	LG01_27.05_208	0.636287	0.196347	0.281952
SFW3298	flavonol synthase flavanone 3-	LG01_27.05_209	0.0880685	1.05518	1.25182	LG01_27.05_209	0.470344	0.327584	0.456872	LG01_27.05_209	0.473695	0.324501	0.453048
SFW8380	60s ribosomal protein l6	LG01_27.05_210	0.923141	0.0347321	0.103634	LG01_27.05_210	0.481303	0.317582	-0.651715	LG01_27.05_210	0.745293	0.127673	-0.298118
SFW0778	zinc finger c-x8-c-x5-c-x3-h type family protein	LG01_27.05_211	0.0816736	1.08792	1.20868	LG01_27.05_211	0.864048	0.0634623	0.106499	LG01_27.05_211	0.887557	0.0518038	0.08639
SFW8231	protein	LG01_27.21_213	0.638383	0.194918	-0.312573	LG01_27.21_213	0.52477	0.280031	-0.368937	LG01_27.21_213	0.414453	0.382524	-0.47038
SFW8500	protein	LG01_27.21_214	0.526157	0.278885	-0.417728	LG01_27.21_214	0.757106	0.120843	-0.177254	LG01_27.21_214	0.848948	0.071119	-0.108637
SFW7794	lysine-specific histone demethylase 1	LG01_27.21_215	0.33054	0.480775	-0.650733	LG01_27.21_215	0.327626	0.484622	-0.573969	LG01_27.21_215	0.337405	0.471848	-0.555985
SFW2950	protein	LG01_27.21_216	0.935323	0.0290382	0.0513848	LG01_27.21_216	0.340498	0.467885	-0.531727	LG01_27.21_216	0.36482	0.437922	-0.49854
SFW7337	amp dependent	LG01_27.36_217	0.791154	0.101739	0.178208	LG01_27.36_217	0.860276	0.0653624	0.102736	LG01_27.36_217	0.991597	0.00366476	-0.00612948
SFW3796	zinc finger (c3hc4-type ring finger) family protein	LG01_27.44_218	0.803731	0.0948893	-0.169526	LG01_27.44_218	0.965772	0.0151254	0.0253331	LG01_27.44_218	0.898779	0.0463473	-0.0747226
SFW2793	ribosomal protein l2	LG01_27.44_219	0.624662	0.204355	0.349075	LG01_27.44_219	0.882924	0.0540765	0.0902018	LG01_27.44_219	0.777601	0.109243	0.172562
SFW9425	ribonuclease p	LG01_27.44_220	0.702067	0.153621	-0.265957	LG01_27.44_220	0.737732	0.132102	-0.200396	LG01_27.44_220	0.931982	0.0305923	-0.0512895
SFW0271	nadh dehydrogenase	LG01_27.44_221	0.694539	0.158303	-0.267233	LG01_27.44_221	0.709864	0.148825	-0.218888	LG01_27.44_221	0.935792	0.0288207	0.047157
SFW9092	hepatocellular carcinoma-associated antigen 59 family protein	LG01_27.64_222	0.699941	0.154939	-0.306024	LG01_27.64_222	0.754582	0.122293	0.213114	LG01_27.64_222	0.987648	0.0053978	-0.0105178
SFW5432	vhs1 protein	LG01_27.75_225	0.140376	0.852709	-1.17594	LG01_27.75_225	0.335729	0.474011	-0.664852	LG01_27.75_225	0.492409	0.307674	-0.471012
SFW5204	protein	LG01_27.8_226	0.817579	0.0874703	0.17862	LG01_27.8_226	0.564611	0.248251	-0.382568	LG01_27.8_226	0.473626	0.324565	-0.477593
SFW9019	dna binding	LG01_27.94_227	0.76035	0.118987	0.228491	LG01_27.94_227	0.707456	0.150301	-0.240713	LG01_27.94_227	0.664677	0.17739	-0.278605
SFW8208	dihydroflavonol reductase	LG01_27.94_228	0.992831	0.00312464	-0.00627001	LG01_27.94_228	0.689888	0.161221	-0.240883	LG01_27.94_228	0.810526	0.091233	-0.145505
SFW4808	protein kinase	LG01_27.98_229	0.814199	0.0892693	-0.155832	LG01_27.98_229	0.588259	0.230431	-0.310181	LG01_27.98_229	0.762784	0.117599	-0.173584
SFW3495	lysosomal pro-x	LG01_28.12_230	0.922513	0.0350277	0.0668011	LG01_28.12_230	0.717583	0.144128	-0.215087	LG01_28.12_230	0.747734	0.126253	-0.192678
SFW6324	white-brown-complex abc transporter family	LG01_28.2_231	0.973294	0.0117558	0.0254362	LG01_28.2_231	0.684568	0.164583	-0.264888	LG01_28.2_231	0.723973	0.140277	-0.230362
SFW1125	white-brown-complex abc transporter family	LG01_28.2_232	0.191755	0.717252	-0.869488	LG01_28.2_232	0.08431	1.07412	-0.986753	LG01_28.2_232	0.0975841	1.01062	-0.949315
SFW0573	rubisco subunit binding-protein alpha subunit	LG01_28.29_233	0.528303	0.277117	-0.532399	LG01_28.29_233	0.400608	0.39728	-0.609271	LG01_28.29_233	0.487392	0.312121	-0.5024
SFW5271	60s ribosomal protein l12	LG01_29.2_234	0.78005	0.107877	-0.191406	LG01_29.2_234	0.605722	0.217727	-0.302227	LG01_29.2_234	0.587586	0.230929	-0.317742
SFW4004	protein	LG01_29.2_235	0.134689	0.870668	-1.05964	LG01_29.2_235	0.0687265	1.16288	-1.12417	LG01_29.2_235	0.0661939	1.17918	-1.12737
SFW3153	protein	LG01_29.2_237	0.783406	0.106013	-0.187085	LG01_29.2_237	0.631122	0.199887	-0.279086	LG01_29.2_237	0.645198	0.190307	-0.267702
SFW7236	serine threonine-protein kinase-like protein	LG01_29.29_239	0.382501	0.417367	-0.620756	LG01_29.29_239	0.27493	0.560779	-0.665154	LG01_29.29_239	0.236106	0.626892	-0.719461
SFW7847	protein	LG01_29.59_242	0.293335	0.532636	-1.02683	LG01_29.59_242	0.240391	0.619082	-0.979457	LG01_29.59_242	0.182916	0.737748	-1.11173
SFW0925	wilms tumor 1 associated protein	LG01_29.59_243	0.419017	0.377768	-0.589873	LG01_29.59_243	0.12108	0.916928	-0.972797	LG01_29.59_243	0.20545	0.687294	-0.79323
SFW6526	dna-damage-inducible protein	LG01_29.59_244	0.110973	0.954781	-1.17872	LG01_29.59_244	0.39934	0.398657	-0.535417	LG01_29.59_244	0.51067	0.291859	-0.417361
SFW8882	protein	LG01_29.59_245	0.155715	0.80767	-1.04893	LG01_29.59_245	0.144327	0.840653	-0.922706	LG01_29.59_245	0.170518	0.768231	-0.867327
SFW0561	protein binding	LG01_29.59_246	0.997226	0.00120635	-0.00232394	LG01_29.59_246	0.665786	0.176665	-0.246962	LG01_29.59_246	0.765309	0.116163	-0.170353
SFW7716	---NA---	LG01_29.59_247	0.467092	0.330597	-0.499874	LG01_29.59_247	0.339296	0.469421	-0.562655	LG01_29.59_247	0.331228	0.479873	-0.570071
SFW0509	u4977_arath ame: full=upf0497 membrane protein at2g28370	LG01_29.59_248	0.953432	0.0207102	0.0458384	LG01_29.59_248	0.832715	0.0795036	0.14295	LG01_29.59_248	0.731624	0.135712	0.232478
SFW9436	heavy metal atpase	LG01_29.59_250	0.107645	0.968005	-1.43632	LG01_29.59_250	0.56786	0.245759	-0.438556	LG01_29.59_250	0.65502	0.183745	-0.343569
SFW6174	protein	LG01_29.59_251	0.0119377	1.92308	-1.89419	LG01_29.59_251	0.260979	0.583394	-0.733934	LG01_29.59_251	0.248771	0.604201	-0.752197
SFW1300	protein	LG01_29.59_252	0.0115582	1.93711	-2.01531	LG01_29.59_252	0.098593	1.00615	-1.14588	LG01_29.59_252	0.160689	0.794013	-0.965991
SFW6296	protein	LG01_29.59_253	0.760115	0.119121	0.240732	LG01_29.59_253	0.786184	0.104476	0.184826	LG01_29.59_253	0.698614	0.155763	0.264465
SFW1075	2-oxoglutarate malate translocator	LG01_29.59_254	0.56586	0.247291	0.544098	LG01_29.59_254	0.746265	0.127107	-0.263291	LG01_29.59_254	0.935619	0.028901	-0.0654774
SFW9478	leucine rich repeat protein	LG01_29.59_255	0.00271386	2.56641	-2.44361	LG01_29.59_255	0.0394786	1.40364	-1.45931	LG01_29.59_255	0.0605137	1.21815	-1.32159
SFW8545	histone h3	LG01_29.59_256	0.0445719	1.35094	-1.49131	LG01_29.59_256	0.0926638	1.03309	-1.07382	LG01_29.59_256	0.0765406	1.11611	-1.12339
SFW4746	callose synthase	LG01_29.77_257	0.228259	0.641572	-0.899042	LG01_29.77_257	0.487027	0.312447	-0.445172	LG01_29.77_257	0.432253	0.364262	-0.500627
SFW9113	2-oxoglutarate-dependent dioxygenase	LG01_30.69_260	0.570771	0.243538	0.385122	LG01_30.69_260	0.50174	0.299521	0.391907	LG01_30.69_260	0.540543	0.26717	0.357064
SFW0568	protein	LG01_30.69_261	0.405646	0.391852	0.560383	LG01_30.69_261	0.31314	0.504262	0.588059	LG01_30.69_261	0.335517	0.474286	0.558385
SFW4032	protein	LG01_30.69_262	0.850831	0.0701567	-0.124467	LG01_30.69_262	0.8291	0.0813933	0.12267	LG01_30.69_262	0.943965	0.0250442	0.039915
SFW1952	tubulin alpha-5 chain	LG01_30.84_263	0.813818	0.0894728	-0.180372	LG01_30.84_263	0.713676	0.146499	0.240929	LG01_30.84_263	0.761808	0.118154	0.198793
SFW9077	---NA---	LG01_30.84_266	0.390848	0.407992	-0.868983	LG01_30.84_266	0.93075	0.0311671	0.0756269	LG01_30.84_266	0.848581	0.0713069	0.166172
SFW5614	structural constituent of ribosome	LG01_30.84_267	0.426763	0.369814	-0.60575	LG01_30.84_267	0.514453	0.288654	-0.430496	LG01_30.84_267	0.671004	0.173275	-0.281243
SFW7414	auxin efflux carrier component	LG01_31.19_268	0.523774	0.280856	-0.496002	LG01_31.19_268	0.803181	0.0951868	-0.168404	LG01_31.19_268	0.893532	0.0488899	-0.0910252
SFW0353	ras superfamily gtp-binding protein	LG01_31.19_269	0.944635	0.024736	0.0479626	LG01_31.19_269	0.475788	0.322586	0.427769	LG01_31.19_269	0.382147	0.41777	0.522713
SFW3220	protein	LG01_31.19_270	0.980814	0.00841339	0.0242623	LG01_31.19_270	0.931452	0.0308394	0.0759377	LG01_31.19_270	0.988431	0.00505374	0.0125179
SFW3197	protein	LG01_31.19_271	0.603129	0.21959	-0.370497	LG01_31.19_271	0.905219	0.0432465	-0.0727719	LG01_31.19_271	0.822339	0.0849489	-0.136615
SFW7285	transport protein	LG01_31.64_274	0.448544	0.348195	0.550216	LG01_31.64_274	0.799703	0.0970712	0.157691	LG01_31.64_274	0.905813	0.0429613	0.0735905
SFW7818	dna binding	LG01_31.77_277	0.116544	0.933509	-1.32921	LG01_31.77_277	0.574955	0.240366	-0.408334	LG01_31.77_277	0.596331	0.224512	-0.38578
SFW0134	rna recognition motif -containing protein	LG01_31.77_278	0.684273	0.16477	-0.288983	LG01_31.77_278	0.617103	0.209642	-0.311246	LG01_31.77_278	0.446507	0.350172	-0.473977
SFW7252	tbc domain-containing protein	LG01_32.48_280	0.432249	0.364266	0.526546	LG01_32.48_280	0.773424	0.111582	0.166119	LG01_32.48_280	0.721877	0.141537	0.205245
SFW0014	protein	LG01_32.57_281	0.969106	0.0136287	0.028314	LG01_32.57_281	0.779639	0.108106	-0.175561	LG01_32.57_281	0.823781	0.0841882	-0.139451
SFW7669	plant protein family expressed	LG01_32.57_282	0.446548	0.350131	0.709835	LG01_32.57_282	0.856708	0.0671673	0.148691	LG01_32.57_282	0.910502	0.040719	0.0930643
SFW6396	plant protein family expressed	LG01_32.57_283	0.466875	0.330799	0.670623	LG01_32.57_283	0.80951	0.0917779	0.196295	LG01_32.57_283	0.871495	0.0597351	0.132289
SFW0769	plant protein family expressed	LG01_32.57_284	0.442301	0.354282	0.512824	LG01_32.57_284	0.907716	0.04205	0.0666827	LG01_32.57_284	0.83064	0.0805874	0.122937
SFW2582	protein	LG01_33.16_285	0.494452	0.305876	0.621067	LG01_33.16_285	0.961883	0.0168777	0.0381408	LG01_33.16_285	0.963352	0.0162149	0.0368247
SFW3373	aspartyl glutamyl-trna amidotransferase subunit b	LG01_33.34_288	0.374318	0.42676	0.610265	LG01_33.34_288	0.217853	0.661837	0.735452	LG01_33.34_288	0.341686	0.466373	0.566373
SFW5491	protein	LG01_33.6_289	0.010117	1.99495	-2.04322	LG01_33.6_289	0.0408192	1.38914	-1.41652	LG01_33.6_289	0.0402753	1.39496	-1.39761
SFW9442	auxin-responsive protein	LG01_33.6_290	0.769662	0.1137	0.246738	LG01_33.6_290	0.970069	0.0131973	-0.0275744	LG01_33.6_290	0.944848	0.024638	-0.0510176
SFW5095	c-terminal processing	LG01_33.6_291	0.628022	0.202025	0.436304	LG01_33.6_291	0.909809	0.0410499	-0.0895309	LG01_33.6_291	0.877762	0.0566232	-0.122173
SFW1561	protein	LG01_33.6_292	0.815988	0.0883164	-0.176426	LG01_33.6_292	0.737596	0.132182	0.220937	LG01_33.6_292	0.900019	0.0457483	0.0822944
SFW3252	protein	LG01_33.6_293	0.112114	0.950339	-1.06276	LG01_33.6_293	0.0928513	1.03221	-0.972466	LG01_33.6_293	0.0879806	1.05561	-0.982317
SFW0968	PREDICTED: hypothetical protein [Vitis vinifera]	LG01_33.78_294	0.340528	0.467847	0.902562	LG01_33.78_294	0.621388	0.206637	0.41332	LG01_33.78_294	0.624417	0.204525	0.411856
SFW6179	est gb	LG01_33.87_295	0.594225	0.226049	0.509144	LG01_33.87_295	0.858408	0.0663061	0.150683	LG01_33.87_295	0.87857	0.0562236	0.129305
SFW3700	global transcription factor group	LG01_33.96_296	0.217923	0.661697	1.18392	LG01_33.96_296	0.469097	0.328738	0.612772	LG01_33.96_296	0.476502	0.321935	0.606064
SFW0904	stearoyl-acp desaturase	LG01_34.05_297	0.253084	0.596735	1.14052	LG01_34.05_297	0.540149	0.267486	0.539563	LG01_34.05_297	0.542015	0.265989	0.540144
SFW1678	dmi1l_orysj ame: full=probable ion channel dmi1- chloroplastic flags: precursor	LG01_34.93_298	0.968246	0.0140142	-0.0270459	LG01_34.93_298	0.963687	0.0160639	0.0265612	LG01_34.93_298	0.912722	0.0396615	0.0635524
SFW2658	protein	LG01_36.09_299	0.880791	0.0551274	-0.0914322	LG01_36.09_299	0.853342	0.0688771	-0.098508	LG01_36.09_299	0.87183	0.059568	-0.0855827
SFW6031	heat shock protein 70 -interacting	LG01_36.09_300	0.84773	0.0717423	-0.117188	LG01_36.09_300	0.792008	0.10127	-0.140732	LG01_36.09_300	0.820145	0.0861093	-0.120754
SFW4039	lupus la	LG01_36.09_301	0.980717	0.00845624	0.0144783	LG01_36.09_301	0.780378	0.107695	0.145742	LG01_36.09_301	0.845328	0.0729746	0.101805
SFW9437	---NA---	LG01_36.09_302	0.469144	0.328693	-0.536712	LG01_36.09_302	0.772444	0.112133	0.187072	LG01_36.09_302	0.993033	0.00303616	-0.00564617
SFW6463	myosin family expressed	LG01_36.24_303	0.659253	0.180948	-0.338892	LG01_36.24_303	0.792329	0.101095	0.175698	LG01_36.24_303	0.998887	0.000483698	0.000931392
SFW9225	cysteine sulfinate desulfinase cysteine desulfurase and related enzymes	LG01_36.24_304	0.568285	0.245434	-0.448275	LG01_36.24_304	0.846902	0.0721669	-0.129923	LG01_36.24_304	0.789354	0.102728	-0.179342
SFW6971	spry domain containing expressed	LG01_36.24_305	0.624052	0.20478	-0.37117	LG01_36.24_305	0.707235	0.150437	0.247572	LG01_36.24_305	0.992123	0.00343428	0.00648792
SFW9211	protein	LG01_36.24_306	0.0759681	1.11937	1.0918	LG01_36.24_306	0.196636	0.706336	0.69611	LG01_36.24_306	0.212912	0.671801	0.670961
SFW8281	fructokinase	LG01_36.59_307	0.806963	0.0931461	-0.191079	LG01_36.59_307	0.62562	0.203689	-0.334394	LG01_36.59_307	0.66219	0.179017	-0.295286
SFW7876	kinesin like protein	LG01_38.04_308	0.193249	0.713884	-0.905333	LG01_38.04_308	0.475717	0.322651	-0.431323	LG01_38.04_308	0.267376	0.572877	-0.664027
SFW8622	protein	LG01_38.04_309	0.013856	1.85836	-1.72733	LG01_38.04_309	0.0654776	1.18391	-1.12794	LG01_38.04_309	0.0371563	1.42997	-1.26277
SFW1608	protein	LG01_38.04_310	0.00669707	2.17412	-1.9019	LG01_38.04_310	0.0269374	1.56964	-1.35367	LG01_38.04_310	0.0141676	1.8487	-1.48722
SFW4263	strong similarity to initiation factor eif- gb	LG01_38.44_311	0.105785	0.975574	1.14668	LG01_38.44_311	0.147187	0.832132	0.878271	LG01_38.44_311	0.143813	0.842203	0.886
SFW3424	protein	LG01_38.46_312	0.769227	0.113945	0.172717	LG01_38.46_312	0.39915	0.398864	0.433	LG01_38.46_312	0.414035	0.382963	0.418205
SFW8135	protein	LG01_38.52_313	0.394214	0.404268	-0.552419	LG01_38.52_313	0.302449	0.519347	-0.596297	LG01_38.52_313	0.358239	0.445828	-0.523581
SFW5054	emp nonaspanin domain family protein	LG01_38.6_314	0.44337	0.353234	0.642862	LG01_38.6_314	0.348083	0.458317	0.672735	LG01_38.6_314	0.360553	0.443031	0.655328
SFW8311	carbon-nitrogen hydrolase family protein	LG01_41.26_315	0.1826	0.738499	-0.953175	LG01_41.26_315	0.123595	0.907999	-0.946121	LG01_41.26_315	0.129981	0.886121	-0.930067
SFW9142	---NA---	LG01_41.26_316	0.466655	0.331004	0.628866	LG01_41.26_316	0.409816	0.387411	0.609003	LG01_41.26_316	0.414403	0.382577	0.602925
SFW4723	beta- -glucanase	LG01_41.26_317	0.559782	0.251981	-0.406757	LG01_41.26_317	0.24045	0.618975	-0.70599	LG01_41.26_317	0.240594	0.618716	-0.70551
SFW5424	ubiquinol-cytochrome c reductase complex kda protein	LG01_41.26_318	0.130095	0.885741	1.01577	LG01_41.26_318	0.0161007	1.79316	1.43399	LG01_41.26_318	0.0227684	1.64267	1.35033
SFW0608	---NA---	LG01_41.71_319	0.937802	0.027889	0.0724164	LG01_41.71_319	0.820948	0.0856842	0.185398	LG01_41.71_319	0.922296	0.0351296	0.0797154
SFW0624	galactose-1-phosphate uridylyltransferase	LG01_41.71_320	0.0928212	1.03235	1.21494	LG01_41.71_320	0.206409	0.685271	0.791712	LG01_41.71_320	0.125352	0.901867	0.961126
SFW8913	protein	LG01_42.4_322	0.101496	0.99355	1.16798	LG01_42.4_322	0.230128	0.63803	0.740893	LG01_42.4_322	0.147287	0.831835	0.893312
SFW7589	alpha-tubulin	LG01_42.4_323	0.0648725	1.18794	1.45374	LG01_42.4_323	0.0581542	1.23542	1.3137	LG01_42.4_323	0.0384347	1.41528	1.44191
SFW0188	protein kinase family protein	LG01_42.4_324	0.0924631	1.03403	1.08166	LG01_42.4_324	0.0867046	1.06196	0.978131	LG01_42.4_324	0.0615345	1.21088	1.06485
SFW0579	ubiquitin-conjugating enzyme family protein	LG01_44.04_325	0.0370221	1.43154	-1.49539	LG01_44.04_325	0.103829	0.983681	-1.01638	LG01_44.04_325	0.0785871	1.10465	-1.09543
SFW3637	protein	LG01_44.88_326	0.818495	0.086984	-0.187593	LG01_44.88_326	0.166551	0.778451	-1.00206	LG01_44.88_326	0.343874	0.463601	-0.669483
SFW5329	universal stress protein family protein	LG01_46.77_327	0.296029	0.528665	-0.793126	LG01_46.77_327	0.548711	0.260656	-0.397262	LG01_46.77_327	0.426048	0.370541	-0.522016
SFW6853	protein	LG01_46.77_328	0.686311	0.163479	-0.303897	LG01_46.77_328	0.918459	0.0369402	-0.0672878	LG01_46.77_328	0.667019	0.175862	-0.280553
SFW8950	---NA---	LG01_46.85_330	0.874627	0.0581769	-0.0998508	LG01_46.85_330	0.63131	0.199757	-0.266	LG01_46.85_330	0.716917	0.144531	-0.200538
SFW8966	membrane protein	LG01_46.85_331	0.698996	0.155525	-0.240143	LG01_46.85_331	0.512456	0.290343	-0.356253	LG01_46.85_331	0.610489	0.214322	-0.276465
SFW2286	---NA---	LG01_46.91_332	0.946716	0.0237803	-0.0417495	LG01_46.91_332	0.658124	0.181692	-0.241729	LG01_46.91_332	0.746125	0.127189	-0.176507
SFW0464	nucleic acid binding	LG01_47.72_333	0.87345	0.0587622	-0.100401	LG01_47.72_333	0.661246	0.179637	-0.240949	LG01_47.72_333	0.723255	0.140709	-0.194438
SFW1065	hsp90 co-	LG01_47.72_334	0.95483	0.0200741	0.0397795	LG01_47.72_334	0.598802	0.222717	-0.323996	LG01_47.72_334	0.615768	0.210583	-0.308654
SFW3897	protein	LG01_48.04_335	0.736241	0.13298	0.279093	LG01_48.04_335	0.524747	0.28005	0.451608	LG01_48.04_335	0.543955	0.264437	0.430416
SFW4953	dna binding	LG01_48.1_336	0.984334	0.00685735	0.0162771	LG01_48.1_336	0.485627	0.313697	0.495427	LG01_48.1_336	0.339722	0.468876	0.680006
SFW6707	hydrolyzing o-glycosyl	LG01_48.1_337	0.941213	0.0263122	-0.0441506	LG01_48.1_337	0.671213	0.173139	-0.221825	LG01_48.1_337	0.847579	0.0718198	-0.100064
SFW5623	microfibril-associated protein	LG01_48.1_338	0.751708	0.123951	0.281262	LG01_48.1_338	0.879988	0.0555232	0.114603	LG01_48.1_338	0.850696	0.0702254	0.142914
SFW9209	chromatin remodeling complex subunit	LG01_48.1_340	0.993947	0.00263694	-0.00709213	LG01_48.1_340	0.922439	0.0350622	-0.0776971	LG01_48.1_340	0.913604	0.0392418	0.086616
SFW0367	protein	LG01_48.15_341	0.192907	0.714652	-0.776553	LG01_48.15_341	0.219771	0.65803	-0.640439	LG01_48.15_341	0.250813	0.60065	-0.596318
SFW8889	sensory transduction histidine	LG01_48.18_342	0.507754	0.294347	0.419312	LG01_48.18_342	0.596297	0.224537	0.292038	LG01_48.18_342	0.388222	0.41092	0.475697
SFW9477	ethylene signaling protein	LG01_49.78_347	0.714722	0.145863	-0.275614	LG01_49.78_347	0.191255	0.718388	-0.861524	LG01_49.78_347	0.170164	0.769134	-0.906584
SFW4148	transducin family protein wd-40 repeat family protein	LG01_50.31_348	0.864359	0.0633057	-0.113728	LG01_50.31_348	0.269015	0.570223	0.664853	LG01_50.31_348	0.299958	0.52294	0.615919
SFW5360	PREDICTED: hypothetical protein [Vitis vinifera]	LG01_50.31_349	0.38026	0.419919	0.58332	LG01_50.31_349	0.0762289	1.11788	1.02747	LG01_50.31_349	0.102102	0.990965	0.938245
SFW8582	protein	LG01_51.24_350	0.504027	0.297546	-0.480277	LG01_51.24_350	0.175744	0.75512	-0.846037	LG01_51.24_350	0.216759	0.664023	-0.761684
SFW6996	trfl8 (trf-like 8) dna binding	LG01_51.24_351	0.466225	0.331404	0.443011	LG01_51.24_351	0.09983	1.00074	0.886927	LG01_51.24_351	0.112725	0.94798	0.849961
SFW2929	translin-like protein	LG01_51.24_352	0.509728	0.292662	-0.409637	LG01_51.24_352	0.693296	0.159081	0.216994	LG01_51.24_352	0.66276	0.178644	0.239714
SFW0462	protein	LG01_51.6_353	0.931129	0.0309902	-0.0507833	LG01_51.6_353	0.72419	0.140147	-0.183781	LG01_51.6_353	0.746134	0.127183	-0.168012
SFW3774	pyruvate kinase	LG01_52.13_354	0.30151	0.520698	0.669419	LG01_52.13_354	0.803429	0.0950525	-0.142697	LG01_52.13_354	0.944876	0.0246253	0.0393339
SFW0077	---NA---	LG01_53.95_356	0.622556	0.205821	-0.397743	LG01_53.95_356	0.185749	0.731073	-0.946844	LG01_53.95_356	0.193104	0.71421	-0.931135
SFW4933	glucosyl transferase	LG01_53.95_357	0.558835	0.252717	0.462665	LG01_53.95_357	0.984558	0.00675848	-0.0134896	LG01_53.95_357	0.929619	0.031695	-0.0614849
SFW1485	threonine dehydratase	LG01_54.77_358	0.878284	0.0563652	0.132934	LG01_54.77_358	0.359986	0.443714	0.684971	LG01_54.77_358	0.358932	0.444988	0.684857
SFW0693	calmodulin-domain protein kinase cdpk isoform 5	LG01_56.58_359	0.717263	0.144322	-0.258407	LG01_56.58_359	0.97547	0.0107863	-0.0190632	LG01_56.58_359	0.998563	0.000624314	-0.00111533
SFW7767	serine threonine protein	LG01_58.63_360	0.0484518	1.31469	-1.19287	LG01_58.63_360	0.0882358	1.05436	-0.906035	LG01_58.63_360	0.112884	0.947368	-0.837325
SFW8537	protein	LG01_59.01_361	0.811239	0.0908513	-0.162308	LG01_59.01_361	0.526375	0.278705	0.382263	LG01_59.01_361	0.514239	0.288835	0.394197
SFW8580	burp domain-containing protein	LG01_59.12_362	0.0165186	1.78203	1.49218	LG01_59.12_362	0.290846	0.536337	0.585556	LG01_59.12_362	0.329278	0.482437	0.541352
SFW8324	burp domain-containing protein	LG01_59.12_363	0.494109	0.306177	-0.473398	LG01_59.12_363	0.840507	0.0754588	0.121883	LG01_59.12_363	0.885964	0.0525841	0.0863771
SFW3317	senescence-associated protein	LG01_59.18_364	0.700192	0.154783	0.246529	LG01_59.18_364	0.576704	0.239047	0.310108	LG01_59.18_364	0.3895	0.409493	0.478774
SFW8755	protein	LG01_59.18_366	0.382966	0.41684	0.520255	LG01_59.18_366	0.287863	0.540814	0.560566	LG01_59.18_366	0.273913	0.562387	0.571376
SFW1663	2og-fe oxygenase family expressed	LG01_59.26_367	0.388076	0.411083	0.580654	LG01_59.26_367	0.841947	0.0747152	0.115388	LG01_59.26_367	0.979897	0.00881943	-0.0146328
SFW0469	mta sah	LG01_59.37_368	0.158933	0.798786	0.916952	LG01_59.37_368	0.314587	0.502259	0.57586	LG01_59.37_368	0.419161	0.377619	0.463085
SFW8722	protein	LG01_59.37_369	0.0789942	1.1024	1.39037	LG01_59.37_369	0.683838	0.165047	0.280423	LG01_59.37_369	0.567138	0.246311	0.393844
SFW5273	protein	LG01_59.37_372	0.0518087	1.2856	1.27796	LG01_59.37_372	0.252426	0.597866	0.661498	LG01_59.37_372	0.396175	0.402113	0.490884
SFW8287	polyubiquitin	LG01_59.59_374	0.166986	0.777321	1.07217	LG01_59.59_374	0.803077	0.0952427	-0.169475	LG01_59.59_374	0.969918	0.013265	-0.0255798
SFW8921	protein	LG01_59.59_375	0.0617577	1.20931	1.39607	LG01_59.59_375	0.572745	0.242039	0.366884	LG01_59.59_375	0.467505	0.330213	0.471304
SFW5902	protein	LG01_64.69_376	0.814244	0.0892456	-0.134982	LG01_64.69_376	0.602872	0.219775	0.267545	LG01_64.69_376	0.609545	0.214994	0.258723
SFW9255	protein	LG01_64.87_377	0.986438	0.0059302	0.00995547	LG01_64.87_377	0.46253	0.33486	0.383188	LG01_64.87_377	0.451036	0.345788	0.38943
SFW8958	protein cobra	LG01_65.11_378	0.607402	0.216524	-0.303902	LG01_65.11_378	0.61039	0.214392	0.269831	LG01_65.11_378	0.493977	0.306293	0.359736
SFW1448	protein cobra	LG01_65.11_379	0.599624	0.222121	-0.30934	LG01_65.11_379	0.603886	0.219045	0.273599	LG01_65.11_379	0.500392	0.30069	0.352972
SFW9137	protein cobra	LG01_65.11_380	0.530938	0.274956	-0.375255	LG01_65.11_380	0.643943	0.191152	0.247887	LG01_65.11_380	0.54816	0.261092	0.32002
SFW6489	multidrug resistance associated protein 1	LG02_0.98_381	0.849274	0.0709523	0.116071	LG02_0.98_381	0.670717	0.173461	-0.229849	LG02_0.98_381	0.570632	0.243644	-0.304349
SFW2369	protein hothead precursor	LG02_1.03_382	0.614583	0.211419	-0.302905	LG02_1.03_382	0.841174	0.0751144	-0.106281	LG02_1.03_382	0.937589	0.0279874	-0.0412422
SFW0744	protein	LG02_1.03_383	0.745597	0.127496	-0.217817	LG02_1.03_383	0.807427	0.0928969	-0.139712	LG02_1.03_383	0.714939	0.145731	-0.209416
SFW6382	protein	LG02_1.03_384	0.153912	0.812728	-1.19807	LG02_1.03_384	0.598808	0.222713	-0.379944	LG02_1.03_384	0.736559	0.132792	-0.243704
SFW6342	---NA---	LG02_1.08_385	0.872437	0.0592661	-0.100143	LG02_1.08_385	0.090667	1.04255	-0.942331	LG02_1.08_385	0.0899857	1.04583	-0.941763
SFW5838	wd-40 repeat protein msi4	LG02_1.17_386	0.736281	0.132956	-0.225636	LG02_1.17_386	0.219109	0.659339	0.73929	LG02_1.17_386	0.165002	0.782511	0.821614
SFW2395	ap2 erf domain-containing transcription factor	LG02_4.02_388	0.912164	0.0399268	-0.0794824	LG02_4.02_388	0.553388	0.25697	-0.378384	LG02_4.02_388	0.606297	0.217315	-0.318597
SFW9010	npap (nuclear poly polymerase) nucleotidyltransferase protein binding	LG02_4.02_389	0.0030832	2.511	2.57946	LG02_4.02_389	0.00541202	2.26664	2.12235	LG02_4.02_389	0.0033948	2.46919	2.19528
SFW3759	spermine synthase	LG02_4.47_390	0.420228	0.376515	0.532292	LG02_4.47_390	0.956797	0.0191802	-0.0310196	LG02_4.47_390	0.905011	0.043346	-0.0677692
SFW5910	CENP-C [Glycine max]	LG02_4.96_391	0.481813	0.317121	0.469258	LG02_4.96_391	0.938311	0.027653	-0.0444368	LG02_4.96_391	0.827504	0.0822296	0.124429
SFW5023	cenp-c	LG02_4.96_392	0.599903	0.221919	-0.347136	LG02_4.96_392	0.169069	0.771935	-0.784211	LG02_4.96_392	0.294669	0.530666	-0.594037
SFW8336	ran-binding protein 1 domain-containing protein 1 domain-containing protein	LG02_4.96_393	0.750159	0.124847	0.212476	LG02_4.96_393	0.957268	0.0189666	-0.0306343	LG02_4.96_393	0.71406	0.146265	0.2089
SFW5725	mitochondrial substrate carrier family protein	LG02_8.39_397	0.544334	0.264134	0.560457	LG02_8.39_397	0.697651	0.156362	0.307511	LG02_8.39_397	0.930521	0.0312741	0.0689427
SFW2652	protein	LG02_11.53_400	0.717486	0.144186	-0.352959	LG02_11.53_400	0.667822	0.175339	-0.360947	LG02_11.53_400	0.851655	0.0697363	-0.158794
SFW4464	protein	LG02_14.03_401	0.878423	0.0562964	0.131059	LG02_14.03_401	0.470675	0.327279	0.53016	LG02_14.03_401	0.411295	0.385847	0.603253
SFW4794	protein	LG02_14.06_403	0.590397	0.228856	0.465939	LG02_14.06_403	0.264523	0.577537	0.828332	LG02_14.06_403	0.219555	0.658457	0.911136
SFW2762	protein	LG02_16.13_404	0.876044	0.0574739	0.100609	LG02_16.13_404	0.975484	0.0107798	0.0171126	LG02_16.13_404	0.890417	0.0504067	0.0759946
SFW9144	protein translocase	LG02_16.13_405	0.857181	0.0669276	-0.116769	LG02_16.13_405	0.7754	0.110474	-0.159157	LG02_16.13_405	0.775875	0.110208	-0.158614
SFW2422	anthranilate n-benzoyltransferase	LG02_18.26_407	0.378617	0.4218	-0.562827	LG02_18.26_407	0.269958	0.568704	-0.606932	LG02_18.26_407	0.294512	0.530896	-0.57291
SFW4570	protein	LG02_18.54_408	0.351916	0.453561	-0.594996	LG02_18.54_408	0.333555	0.476832	-0.531013	LG02_18.54_408	0.342272	0.465629	-0.518146
SFW6101	protein	LG02_19.4_409	0.576107	0.239497	-0.394683	LG02_19.4_409	0.269382	0.569631	-0.676359	LG02_19.4_409	0.254162	0.59489	-0.699275
SFW6143	protein	LG02_19.4_410	0.705247	0.151659	-0.243941	LG02_19.4_410	0.349026	0.457142	-0.529517	LG02_19.4_410	0.372172	0.429257	-0.504724
SFW0717	---NA---	LG02_19.67_411	0.565907	0.247255	0.402013	LG02_19.67_411	0.759198	0.119645	-0.184972	LG02_19.67_411	0.927623	0.0326285	-0.0546971
SFW3168	protein	LG02_21.1_414	0.892598	0.049344	0.110818	LG02_21.1_414	0.869308	0.0608261	0.115484	LG02_21.1_414	0.572699	0.242074	0.395709
SFW2605	---NA---	LG02_21.16_415	0.942145	0.0258822	-0.0514512	LG02_21.16_415	0.17339	0.760976	-0.84371	LG02_21.16_415	0.297303	0.526801	-0.633919
SFW1690	protein	LG02_21.16_416	0.672374	0.172389	0.297407	LG02_21.16_416	0.49258	0.307523	-0.41996	LG02_21.16_416	0.702214	0.15353	-0.230203
SFW5650	patellin 1	LG02_21.16_417	0.904966	0.0433676	0.0857307	LG02_21.16_417	0.229544	0.639134	-0.754796	LG02_21.16_417	0.377329	0.42328	-0.544054
SFW5823	protein	LG02_21.41_418	0.89118	0.0500348	0.100392	LG02_21.41_418	0.810954	0.0910036	0.150841	LG02_21.41_418	0.584405	0.233286	0.343409
SFW9063	rna recognition motif -containing protein	LG02_21.46_419	0.821757	0.0852564	0.16378	LG02_21.46_419	0.59137	0.228141	0.335404	LG02_21.46_419	0.46484	0.332697	0.455232
SFW1366	protein	LG02_21.46_420	0.987111	0.00563412	0.0114417	LG02_21.46_420	0.594083	0.226153	0.327013	LG02_21.46_420	0.3961	0.402195	0.518744
SFW4915	cytochrome p450	LG02_21.68_421	0.695816	0.157506	0.271211	LG02_21.68_421	0.494805	0.305566	0.407128	LG02_21.68_421	0.398914	0.39912	0.501094
SFW4415	cytochrome p450	LG02_21.68_422	0.792734	0.100872	-0.18171	LG02_21.68_422	0.730244	0.136532	0.205181	LG02_21.68_422	0.633275	0.198408	0.283821
SFW1042	protein	LG02_21.68_423	0.681411	0.166591	0.285776	LG02_21.68_423	0.412471	0.384606	0.491223	LG02_21.68_423	0.317405	0.498386	0.596843
SFW4820	cytochrome p450	LG02_21.68_424	0.754475	0.122355	0.216398	LG02_21.68_424	0.529653	0.276009	0.373873	LG02_21.68_424	0.426984	0.369589	0.470771
SFW6834	protein	LG02_21.68_425	0.984343	0.00685358	0.0152397	LG02_21.68_425	0.685925	0.163724	-0.270435	LG02_21.68_425	0.461412	0.335911	-0.490248
SFW4553	cytochrome p450	LG02_21.68_426	0.964415	0.0157362	-0.0314487	LG02_21.68_426	0.572336	0.242349	0.342573	LG02_21.68_426	0.50451	0.29713	0.404607
SFW3040	corticosteroid 11-beta-	LG02_21.74_427	0.349612	0.456414	0.729499	LG02_21.74_427	0.233758	0.631233	0.795809	LG02_21.74_427	0.112511	0.948804	1.05954
SFW8844	---NA---	LG02_21.74_428	0.4029	0.394803	-0.643023	LG02_21.74_428	0.777967	0.109039	-0.186633	LG02_21.74_428	0.975508	0.0107694	-0.0202895
SFW5786	poly -binding protein	LG02_21.74_429	0.788891	0.102983	0.191077	LG02_21.74_429	0.418981	0.377806	0.4999	LG02_21.74_429	0.258689	0.587221	0.69578
SFW3338	mo1 (monooxygenase 1) electron carrier oxidoreductase	LG02_21.74_430	0.901681	0.0449472	-0.0859496	LG02_21.74_430	0.953692	0.0205918	-0.0347799	LG02_21.74_430	0.822807	0.0847021	0.133337
SFW7748	af302082_1cytokinin-regulated kinase 1	LG02_21.74_431	0.781833	0.106886	-0.192372	LG02_21.74_431	0.10588	0.975185	-0.980256	LG02_21.74_431	0.205568	0.687045	-0.754833
SFW3251	protein	LG02_21.74_432	0.805332	0.0940248	0.175746	LG02_21.74_432	0.425657	0.37094	0.492349	LG02_21.74_432	0.261651	0.582278	0.69099
SFW3645	conserved hypothetical protein [Ricinus communis]	LG02_21.74_433	0.682607	0.165829	0.287143	LG02_21.74_433	0.388942	0.410115	0.522401	LG02_21.74_433	0.275871	0.559295	0.658106
SFW5538	phenylcoumaran benzylic ether reductase	LG02_21.74_434	0.180541	0.743424	1.14585	LG02_21.74_434	0.0212956	1.67171	1.71145	LG02_21.74_434	0.0195478	1.7089	1.73156
SFW2574	protein	LG02_21.74_435	0.660921	0.179851	0.306491	LG02_21.74_435	0.350345	0.455504	0.563749	LG02_21.74_435	0.235557	0.627904	0.713181
SFW2726	sigma factor sigb regulation protein rsbq	LG02_21.74_436	0.79459	0.0998568	0.184558	LG02_21.74_436	0.444745	0.351889	0.469519	LG02_21.74_436	0.268753	0.570646	0.676662
SFW0600	mo1 (monooxygenase 1) electron carrier oxidoreductase	LG02_21.74_437	0.774206	0.111144	0.203773	LG02_21.74_437	0.552911	0.257344	0.363515	LG02_21.74_437	0.382013	0.417922	0.532301
SFW1617	predicted protein [Populus trichocarpa]	LG02_21.74_438	0.490513	0.30935	0.533822	LG02_21.74_438	0.334152	0.476056	0.640963	LG02_21.74_438	0.171582	0.765528	0.906249
SFW0765	at3g19540 t31j18_4	LG02_21.74_439	0.864992	0.062988	0.12812	LG02_21.74_439	0.315351	0.501206	0.652687	LG02_21.74_439	0.183732	0.735816	0.86461
SFW0203	60s ribosomal protein	LG02_21.74_440	0.34319	0.464466	0.809672	LG02_21.74_440	0.63273	0.198781	0.357373	LG02_21.74_440	0.62524	0.203953	0.367172
SFW5596	protein	LG02_21.74_441	0.695138	0.157929	0.279537	LG02_21.74_441	0.356997	0.447336	0.567243	LG02_21.74_441	0.197346	0.704771	0.792053
SFW3948	branched-chain amino acid expressed	LG02_21.74_442	0.964217	0.0158254	0.0331803	LG02_21.74_442	0.555694	0.255165	0.376403	LG02_21.74_442	0.347692	0.458806	0.597099
SFW1845	protein	LG02_21.74_444	0.525716	0.279249	0.449916	LG02_21.74_444	0.22576	0.646354	0.741417	LG02_21.74_444	0.120871	0.917677	0.946962
SFW2300	ligatin	LG02_21.74_445	0.817299	0.0876189	0.16385	LG02_21.74_445	0.45713	0.33996	0.45609	LG02_21.74_445	0.28643	0.542982	0.652155
SFW1569	poly -binding protein	LG02_21.74_446	0.887981	0.0515963	0.100682	LG02_21.74_446	0.520074	0.283935	0.398378	LG02_21.74_446	0.332206	0.478593	0.598081
SFW1425	protein binding	LG02_21.74_447	0.430008	0.366523	-0.604564	LG02_21.74_447	0.812807	0.0900126	-0.156077	LG02_21.74_447	0.908615	0.0416201	0.0757199
SFW4128	nramp transporter	LG02_21.74_448	0.378322	0.422139	-0.630067	LG02_21.74_448	0.579837	0.236694	-0.340449	LG02_21.74_448	0.789818	0.102473	-0.163449
SFW4086	iaa-amino acid hydrolase 3	LG02_21.74_449	0.922224	0.0351635	0.0679117	LG02_21.74_449	0.627242	0.202565	0.291625	LG02_21.74_449	0.465636	0.331953	0.436226
SFW8209	protein	LG02_21.74_451	0.677729	0.168944	0.298184	LG02_21.74_451	0.433144	0.363367	0.485508	LG02_21.74_451	0.273357	0.56327	0.674474
SFW0204	atp-dependent clp protease atp-binding subunit	LG02_21.74_452	0.631105	0.199899	-0.33601	LG02_21.74_452	0.608783	0.215537	-0.308307	LG02_21.74_452	0.82355	0.0843101	-0.133557
SFW3305	protein	LG02_21.74_453	0.690683	0.160721	0.281756	LG02_21.74_453	0.348374	0.457955	0.575532	LG02_21.74_453	0.20445	0.689413	0.77577
SFW1680	---NA---	LG02_21.74_454	0.709682	0.148936	-0.264453	LG02_21.74_454	0.31786	0.497764	0.628203	LG02_21.74_454	0.274316	0.561749	0.683948
SFW1487	protein	LG02_21.74_455	0.791353	0.10163	-0.183827	LG02_21.74_455	0.103726	0.984112	-0.986965	LG02_21.74_455	0.205707	0.68675	-0.754954
SFW1095	PREDICTED: hypothetical protein [Vitis vinifera]	LG02_21.94_456	0.613566	0.212139	-0.357923	LG02_21.94_456	0.824251	0.0839407	0.13561	LG02_21.94_456	0.724425	0.140007	0.214531
SFW0594	gibberellin receptor	LG02_22.04_457	0.497521	0.303188	-0.496374	LG02_22.04_457	0.0871059	1.05995	-1.07999	LG02_22.04_457	0.0622081	1.20615	-1.17534
SFW0346	af414608_1prunasin hydrolase isoform ph i precursor	LG02_22.76_458	0.446288	0.350385	-0.553806	LG02_22.76_458	0.57739	0.238531	0.356099	LG02_22.76_458	0.430826	0.365698	0.502317
SFW5058	amorpha- -diene synthase	LG02_22.76_459	0.529535	0.276105	-0.459299	LG02_22.76_459	0.443034	0.353563	0.493604	LG02_22.76_459	0.311714	0.506244	0.649665
SFW3747	protein	LG02_22.76_460	0.459192	0.338006	-0.546758	LG02_22.76_460	0.110534	0.956503	-1.02023	LG02_22.76_460	0.0726489	1.13877	-1.14188
SFW2996	protein	LG02_22.76_461	0.767977	0.114652	0.286671	LG02_22.76_461	0.970053	0.0132046	0.0312092	LG02_22.76_461	0.908087	0.0418728	0.0958253
SFW4095	cop8 (constitutive photomorphogenic) homolog	LG02_22.76_462	0.389627	0.40935	-0.627081	LG02_22.76_462	0.657889	0.181847	0.283614	LG02_22.76_462	0.505837	0.295989	0.424983
SFW4524	amorpha- -diene synthase	LG02_22.76_463	0.529535	0.276105	-0.459299	LG02_22.76_463	0.443034	0.353563	0.493604	LG02_22.76_463	0.311714	0.506244	0.649665
SFW3624	wound-responsive family protein	LG02_23.27_464	0.804112	0.0946837	0.181832	LG02_23.27_464	0.602972	0.219703	-0.328579	LG02_23.27_464	0.453148	0.34376	-0.473108
SFW1600	big map kinase	LG02_23.27_465	0.321938	0.492228	0.823358	LG02_23.27_465	0.0491147	1.30879	1.42105	LG02_23.27_465	0.0479954	1.3188	1.42433
SFW7279	bel1 homeotic	LG02_23.27_466	0.487954	0.311621	0.503939	LG02_23.27_466	0.992486	0.00327552	0.00589849	LG02_23.27_466	0.847111	0.0720597	-0.120381
SFW2123	cytokinin oxidase	LG02_23.27_467	0.614679	0.211352	0.439382	LG02_23.27_467	0.18963	0.722092	0.992773	LG02_23.27_467	0.178008	0.749562	1.01738
SFW7117	protein cobra	LG02_23.33_468	0.12571	0.900631	-1.36133	LG02_23.33_468	0.402975	0.394722	0.688715	LG02_23.33_468	0.354111	0.450861	0.757426
SFW2061	mads box interactor-like	LG02_23.33_469	0.341079	0.467145	-0.719131	LG02_23.33_469	0.794126	0.100111	0.169951	LG02_23.33_469	0.661305	0.179598	0.285601
SFW0910	saicar synthetase	LG02_23.33_471	0.00830443	2.08069	-2.05974	LG02_23.33_471	0.162559	0.788989	-0.945333	LG02_23.33_471	0.238386	0.622719	-0.797265
SFW6076	calcium-dependent protein	LG02_23.33_472	0.049536	1.30508	-1.57456	LG02_23.33_472	0.910984	0.0404894	0.0795922	LG02_23.33_472	0.883677	0.0537065	0.103814
SFW4601	protein	LG02_23.33_473	0.978032	0.00964688	-0.0203881	LG02_23.33_473	0.121676	0.914794	1.01488	LG02_23.33_473	0.0759341	1.11956	1.15993
SFW0564	serine threonine protein kinase	LG02_23.33_474	0.03917	1.40705	-1.58482	LG02_23.33_474	0.619646	0.207856	-0.340958	LG02_23.33_474	0.620008	0.207603	-0.337361
SFW1156	ran gtpase binding	LG02_23.33_476	0.113832	0.943735	-1.24248	LG02_23.33_476	0.806535	0.0933768	0.170506	LG02_23.33_476	0.933961	0.0296714	0.0569623
SFW7828	protein	LG02_23.33_477	0.0836684	1.07744	-1.27668	LG02_23.33_477	0.428126	0.368428	-0.509869	LG02_23.33_477	0.380442	0.419711	-0.555716
SFW3351	protein	LG02_23.33_478	0.097312	1.01183	-1.26166	LG02_23.33_478	0.986383	0.00595429	-0.0116266	LG02_23.33_478	0.987366	0.00552171	-0.0106881
SFW8772	---NA---	LG02_23.33_479	0.0891244	1.05	-1.25671	LG02_23.33_479	0.425372	0.371231	-0.512806	LG02_23.33_479	0.379916	0.420313	-0.55697
SFW8390	ganglioside-induced differentiation-associated protein 2	LG02_23.33_480	0.0116211	1.93475	-1.97691	LG02_23.33_480	0.113049	0.946733	-1.07785	LG02_23.33_480	0.122688	0.911198	-1.03951
SFW4919	protein	LG02_23.33_481	0.653828	0.184537	-0.330261	LG02_23.33_481	0.314727	0.502066	0.654095	LG02_23.33_481	0.211601	0.674482	0.809988
SFW7555	mub3_orysj ame: full=membrane-anchored ubiquitin-fold protein 3 short=membrane-anchored ub-fold protein 3 ame: full= 3 flags: precursor	LG02_23.33_482	0.405417	0.392098	-0.750007	LG02_23.33_482	0.540908	0.266877	-0.476813	LG02_23.33_482	0.540724	0.267025	-0.477419
SFW3542	tetratricopeptide repeat -containing protein	LG02_23.33_483	0.0923443	1.03459	-1.36061	LG02_23.33_483	0.672063	0.17259	0.307617	LG02_23.33_483	0.609001	0.215382	0.372023
SFW2048	histidine phosphotransfer protein	LG02_23.33_484	0.0176647	1.75289	-1.87054	LG02_23.33_484	0.212673	0.672287	-0.854396	LG02_23.33_484	0.231269	0.635883	-0.814598
SFW7867	protein	LG02_23.33_485	0.101025	0.995572	-1.32607	LG02_23.33_485	0.609542	0.214996	0.372674	LG02_23.33_485	0.555468	0.255341	0.430537
SFW5302	cytochrome p450	LG02_23.33_486	0.12571	0.900631	-1.36133	LG02_23.33_486	0.402975	0.394722	0.688715	LG02_23.33_486	0.354111	0.450861	0.757426
SFW5760	disease resistance protein	LG02_23.33_487	0.0174931	1.75713	-1.8405	LG02_23.33_487	0.132087	0.87914	-1.0107	LG02_23.33_487	0.116662	0.93307	-1.0422
SFW9277	splicing endonuclease positive effector	LG02_23.33_488	0.102927	0.987469	-1.18359	LG02_23.33_488	0.521426	0.282808	-0.405133	LG02_23.33_488	0.53114	0.274791	-0.391723
SFW6890	f-box family protein	LG02_23.33_489	0.0376739	1.42396	-1.63882	LG02_23.33_489	0.687893	0.162479	-0.279588	LG02_23.33_489	0.582021	0.235062	-0.378618
SFW2332	---NA---	LG02_23.33_490	0.0225179	1.64747	-1.74571	LG02_23.33_490	0.439639	0.356904	-0.527558	LG02_23.33_490	0.44085	0.355709	-0.521363
SFW8173	integral membrane protein	LG02_23.33_491	0.989406	0.00462537	-0.00985029	LG02_23.33_491	0.118263	0.927153	1.02602	LG02_23.33_491	0.0714532	1.14598	1.18062
SFW9015	auxin response	LG02_23.33_492	0.0432106	1.36441	-1.44024	LG02_23.33_492	0.258169	0.588096	-0.699183	LG02_23.33_492	0.284702	0.54561	-0.656569
SFW7384	protein	LG02_23.33_493	0.826286	0.0828696	-0.161071	LG02_23.33_493	0.192445	0.715693	0.844364	LG02_23.33_493	0.122009	0.913608	1.00038
SFW8946	atp dependent rna helicase	LG02_23.33_494	0.138631	0.85814	-1.00797	LG02_23.33_494	0.387134	0.412138	-0.507434	LG02_23.33_494	0.422767	0.373899	-0.469441
SFW1291	---NA---	LG02_23.33_495	0.434377	0.362133	-0.603298	LG02_23.33_495	0.346463	0.460344	0.640933	LG02_23.33_495	0.231782	0.63492	0.813087
SFW3697	f-box family protein	LG02_23.33_496	0.16528	0.781781	-1.09526	LG02_23.33_496	0.687772	0.162555	0.280775	LG02_23.33_496	0.813911	0.0894232	0.162616
SFW5009	pyridoxamine 5-phosphate	LG02_23.56_497	0.751607	0.124009	-0.273866	LG02_23.56_497	0.360807	0.442724	-0.680036	LG02_23.56_497	0.506955	0.295031	-0.492199
SFW5053	PREDICTED: hypothetical protein [Vitis vinifera]	LG02_23.56_498	0.137863	0.860551	-1.16879	LG02_23.56_498	0.727045	0.138439	0.243407	LG02_23.56_498	0.849505	0.0708339	0.130666
SFW3868	wd and tetratricopeptide repeat	LG02_23.56_499	0.500971	0.300187	-0.576334	LG02_23.56_499	0.164541	0.783725	-1.02585	LG02_23.56_499	0.255398	0.592783	-0.836046
SFW4932	cytochrome p450	LG02_23.56_501	0.0440424	1.35613	-1.50021	LG02_23.56_501	0.649099	0.187689	-0.299338	LG02_23.56_501	0.656209	0.182958	-0.291965
SFW4623	sucrose proton symporter	LG02_23.83_502	0.0672303	1.17243	-1.37732	LG02_23.83_502	0.906538	0.0426142	0.0791819	LG02_23.83_502	0.984182	0.00692477	-0.0131704
SFW4107	xylulose kinase	LG02_23.83_503	0.0170622	1.76796	-1.80928	LG02_23.83_503	0.570328	0.243875	-0.385411	LG02_23.83_503	0.485469	0.313838	-0.466656
SFW4108	xylulose kinase	LG02_23.83_504	0.0334826	1.47518	-1.59255	LG02_23.83_504	0.782458	0.106539	-0.184925	LG02_23.83_504	0.685716	0.163856	-0.267254
SFW4370	inositol-tetrakisphosphate 1-	LG02_23.83_505	0.191397	0.718065	-1.01136	LG02_23.83_505	0.52734	0.277909	0.435546	LG02_23.83_505	0.576454	0.239235	0.381358
SFW0880	ser thr protein kinase	LG02_23.83_506	0.115195	0.938566	-1.18744	LG02_23.83_506	0.696029	0.157373	0.263324	LG02_23.83_506	0.846353	0.0724486	0.12855
SFW5059	cbl-interacting serine threonine-protein	LG02_23.83_507	0.117579	0.929671	-1.17712	LG02_23.83_507	0.714682	0.145887	0.245448	LG02_23.83_507	0.860997	0.0649982	0.115866
SFW4667	6-phosphogluconate dehydrogenase	LG02_24.06_508	0.226054	0.645788	-0.961703	LG02_24.06_508	0.846478	0.0723844	0.135908	LG02_24.06_508	0.710825	0.148237	0.258276
SFW3367	ring finger	LG02_24.06_509	0.258817	0.587008	-0.857262	LG02_24.06_509	0.970151	0.0131606	0.0244931	LG02_24.06_509	0.808022	0.0925766	0.159261
SFW4152	protein	LG02_24.06_510	0.0613463	1.21221	-1.42079	LG02_24.06_510	0.467831	0.329911	-0.47839	LG02_24.06_510	0.567585	0.245969	-0.374854
SFW3545	vacuolar-processing enzyme	LG02_24.06_511	0.20747	0.683044	-0.958064	LG02_24.06_511	0.870599	0.060182	-0.106827	LG02_24.06_511	0.953871	0.0205104	0.0379265
SFW0725	rna polymerase sigma factor	LG02_24.06_512	0.556944	0.254188	-0.443177	LG02_24.06_512	0.506485	0.295433	0.433345	LG02_24.06_512	0.381732	0.418241	0.570583
SFW3013	protein	LG02_24.06_513	0.930231	0.0314092	-0.065425	LG02_24.06_513	0.276588	0.558167	0.722029	LG02_24.06_513	0.351297	0.454325	0.605875
SFW6968	glucan endo- -beta-glucosidase	LG02_24.06_514	0.883216	0.0539332	-0.132091	LG02_24.06_514	0.534398	0.272135	0.478622	LG02_24.06_514	0.673286	0.1718	0.324036
SFW7531	protein	LG02_24.84_515	0.652052	0.185718	-0.35147	LG02_24.84_515	0.304237	0.516788	0.707529	LG02_24.84_515	0.204875	0.688511	0.868049
SFW3094	homeobox protein knotted-	LG02_24.84_516	0.768099	0.114583	-0.231999	LG02_24.84_516	0.0812455	1.0902	-1.19559	LG02_24.84_516	0.0676654	1.16963	-1.24624
SFW1428	protein	LG02_24.84_518	0.828223	0.0818526	0.175611	LG02_24.84_518	0.266729	0.57393	-0.781475	LG02_24.84_518	0.270138	0.568414	-0.770217
SFW1238	protein	LG02_24.84_519	0.86918	0.0608902	0.132203	LG02_24.84_519	0.277157	0.557274	-0.756546	LG02_24.84_519	0.246441	0.608286	-0.802795
SFW6512	protein	LG02_24.84_520	0.715748	0.14524	-0.277369	LG02_24.84_520	0.132732	0.877024	-0.996725	LG02_24.84_520	0.124673	0.904227	-1.00887
SFW9375	protein	LG02_24.84_522	0.574708	0.240552	-0.428464	LG02_24.84_522	0.0878329	1.05634	-1.13438	LG02_24.84_522	0.0811098	1.09093	-1.14899
SFW6186	tubulin beta	LG02_24.99_523	0.983759	0.00711143	-0.014854	LG02_24.99_523	0.260414	0.584336	-0.714379	LG02_24.99_523	0.282635	0.548774	-0.674816
SFW1598	heat shock factor protein hsf8	LG02_24.99_524	0.762778	0.117602	0.232178	LG02_24.99_524	0.387692	0.411514	-0.579103	LG02_24.99_524	0.430727	0.365798	-0.522311
SFW3848	protein	LG02_24.99_525	0.831404	0.0801879	0.157518	LG02_24.99_525	0.288787	0.539422	-0.685274	LG02_24.99_525	0.3242	0.489186	-0.629973
SFW0317	protein	LG02_24.99_526	0.385788	0.413652	-0.761584	LG02_24.99_526	0.150199	0.823332	-1.11657	LG02_24.99_526	0.129123	0.888995	-1.14816
SFW8096	s-rnase-binding protein	LG02_24.99_527	0.917697	0.0373008	0.0796922	LG02_24.99_527	0.164473	0.783907	-0.936183	LG02_24.99_527	0.188026	0.725782	-0.879007
SFW8148	short-chain dehydrogenase reductase family protein	LG02_24.99_528	0.624301	0.204606	0.370939	LG02_24.99_528	0.244378	0.611938	-0.772154	LG02_24.99_528	0.253048	0.596797	-0.753125
SFW6438	p115-like protein	LG02_24.99_529	0.414828	0.382132	-0.911727	LG02_24.99_529	0.479902	0.318847	-0.707864	LG02_24.99_529	0.485566	0.313752	-0.669142
SFW9472	protein	LG02_24.99_530	0.875252	0.0578668	-0.114553	LG02_24.99_530	0.126433	0.898141	-0.975664	LG02_24.99_530	0.156269	0.806128	-0.893617
SFW6458	rna helicase	LG02_24.99_531	0.806305	0.0935005	-0.195185	LG02_24.99_531	0.0878473	1.05627	-1.18353	LG02_24.99_531	0.0966197	1.01493	-1.14307
SFW7407	protein binding	LG02_24.99_532	0.849448	0.070863	0.151657	LG02_24.99_532	0.258863	0.586931	-0.782788	LG02_24.99_532	0.259467	0.585917	-0.777448
SFW9206	orp2a (osbp(oxysterol binding protein)-related protein 2a) oxysterol binding phosphoinositide binding	LG02_25.26_533	0.518833	0.284973	0.529376	LG02_25.26_533	0.0168572	1.77322	1.71832	LG02_25.26_533	0.0266121	1.57492	1.58221
SFW7184	trehalose-6-phosphate phosphatase	LG02_26.62_535	0.700138	0.154817	0.270976	LG02_26.62_535	0.357718	0.44646	0.561744	LG02_26.62_535	0.239002	0.621598	0.714894
SFW2243	atp binding	LG02_26.62_536	0.614998	0.211126	-0.362181	LG02_26.62_536	0.736224	0.13299	-0.208487	LG02_26.62_536	0.548732	0.26064	-0.370478
SFW1298	protein	LG02_26.62_537	0.659637	0.180695	-0.314798	LG02_26.62_537	0.676692	0.169609	0.257999	LG02_26.62_537	0.811536	0.0906922	0.146604
SFW3475	delta 9 desaturase	LG02_26.62_538	0.64193	0.192512	-0.333576	LG02_26.62_538	0.88598	0.0525761	0.0886897	LG02_26.62_538	0.999332	0.00029039	0.000514534
SFW1142	thylakoid lumenal	LG02_26.62_539	0.634351	0.19767	0.337663	LG02_26.62_539	0.264855	0.576991	0.68783	LG02_26.62_539	0.161432	0.792011	0.859112
SFW6940	mos2 (modifier of 2) rna binding nucleic acid binding protein binding	LG02_26.62_540	0.7991	0.0973989	0.220493	LG02_26.62_540	0.336966	0.472414	-0.739712	LG02_26.62_540	0.267483	0.572703	-0.844772
SFW3883	3-ketoacyl-acyl carrier protein synthase iii (kas iii)	LG02_26.62_541	0.409957	0.387262	0.632538	LG02_26.62_541	0.159416	0.797468	0.937807	LG02_26.62_541	0.121754	0.914518	1.02643
SFW5993	gpi-anchored wall transfer	LG02_26.7_542	0.765589	0.116004	-0.220576	LG02_26.7_542	0.92947	0.0317646	0.0566402	LG02_26.7_542	0.887184	0.0519864	-0.0903461
SFW3852	protein	LG02_26.7_543	0.479223	0.319462	0.518613	LG02_26.7_543	0.866439	0.0622619	-0.10626	LG02_26.7_543	0.841711	0.074837	0.12567
SFW1914	protein	LG02_26.7_544	0.592381	0.227399	-0.377658	LG02_26.7_544	0.631966	0.199307	0.291946	LG02_26.7_544	0.851799	0.0696628	0.113019
SFW5572	beta -glycosyltransferase-like protein ii	LG02_26.88_545	0.432525	0.363989	-0.550174	LG02_26.88_545	0.332834	0.477773	-0.583547	LG02_26.88_545	0.214932	0.667698	-0.746322
SFW1603	transcriptional regulator sterile	LG02_27.42_546	0.301735	0.520374	-0.864794	LG02_27.42_546	0.0376157	1.42463	-1.51388	LG02_27.42_546	0.0551153	1.25873	-1.38203
SFW0231	protein	LG02_28.07_547	0.788131	0.103401	-0.197382	LG02_28.07_547	0.275852	0.559324	-0.693906	LG02_28.07_547	0.262618	0.580675	-0.70896
SFW6027	class iii hd-zip protein 8	LG02_28.07_548	0.758408	0.120097	-0.242936	LG02_28.07_548	0.691355	0.160299	0.270207	LG02_28.07_548	0.67129	0.17309	0.287319
SFW5332	protein	LG02_28.43_549	0.762763	0.11761	-0.208942	LG02_28.43_549	0.70231	0.153471	-0.226211	LG02_28.43_549	0.76487	0.116413	-0.176837
SFW3793	nucleolar autoantigen-like protein	LG02_28.51_550	0.000151199	3.82045	-3.75772	LG02_28.51_550	2.50475e-05	4.60124	-3.63958	LG02_28.51_550	1.27481e-05	4.89455	-3.73204
SFW7283	vacuolar atpase subunit h protein	LG02_28.69_551	0.00591404	2.22812	-2.47604	LG02_28.69_551	0.00272029	2.56538	-2.33526	LG02_28.69_551	0.00181923	2.74011	-2.40724
SFW2380	transcription factor e2 dimerization partner protein	LG02_28.69_552	0.00756543	2.12117	-2.11966	LG02_28.69_552	0.00537186	2.26988	-1.89853	LG02_28.69_552	0.00714632	2.14592	-1.82876
SFW7704	protein	LG02_29.06_553	0.463015	0.334405	-0.579328	LG02_29.06_553	0.906082	0.0428324	0.0827969	LG02_29.06_553	0.960486	0.0175087	-0.033877
SFW5833	vacuolar proton	LG02_29.06_554	0.147024	0.832613	1.10375	LG02_29.06_554	0.934793	0.0292848	-0.0547275	LG02_29.06_554	0.994203	0.00252472	0.00482288
SFW3199	protein	LG02_29.06_555	0.171467	0.765819	-0.928962	LG02_29.06_555	0.00975702	2.01068	-1.53878	LG02_29.06_555	0.0170614	1.76798	-1.41024
SFW2057	wd domain containing	LG02_29.32_556	0.319237	0.495887	0.702272	LG02_29.32_556	0.432491	0.364023	0.472988	LG02_29.32_556	0.399501	0.398482	0.507167
SFW7802	protein	LG02_29.67_557	0.376048	0.424756	0.623902	LG02_29.67_557	0.518087	0.285598	0.389126	LG02_29.67_557	0.450299	0.346499	0.454154
SFW5747	vacuolar proton	LG02_29.67_558	0.21217	0.673316	0.852357	LG02_29.67_558	0.220327	0.656932	0.715187	LG02_29.67_558	0.165222	0.781932	0.809651
SFW7593	sentrin sumo-specific	LG02_29.67_559	0.211618	0.674447	0.853259	LG02_29.67_559	0.22186	0.653921	0.712757	LG02_29.67_559	0.167408	0.776223	0.805323
SFW6005	protein	LG02_30.46_560	0.176809	0.752495	0.998218	LG02_30.46_560	0.627055	0.202695	0.323515	LG02_30.46_560	0.505771	0.296046	0.430778
SFW7708	hypothetical protein MtrDRAFT_AC153125g45v2 [Medicago truncatula]	LG02_30.52_561	0.259837	0.5853	-0.792696	LG02_30.52_561	0.0164443	1.78398	-1.48652	LG02_30.52_561	0.0162696	1.78862	-1.48577
SFW8736	histone h2a	LG02_30.62_562	0.398296	0.399794	-0.628642	LG02_30.62_562	0.0187026	1.7281	-1.57147	LG02_30.62_562	0.0347565	1.45896	-1.38997
SFW4013	protein	LG02_30.62_563	0.262387	0.581057	-0.837076	LG02_30.62_563	0.00780102	2.10785	-1.78369	LG02_30.62_563	0.00926359	2.03322	-1.73303
SFW0225	protein	LG02_30.68_564	0.434601	0.36191	0.553905	LG02_30.68_564	0.574469	0.240733	0.340072	LG02_30.68_564	0.525039	0.279809	0.384623
SFW7620	auxin response	LG02_30.68_565	0.3499	0.456057	-0.697814	LG02_30.68_565	0.817604	0.087457	0.148463	LG02_30.68_565	0.960343	0.0175736	0.0318702
SFW3381	carboxylic ester	LG02_30.68_566	0.100003	0.999989	1.13866	LG02_30.68_566	0.0800765	1.09649	1.03883	LG02_30.68_566	0.0723382	1.14063	1.06492
SFW1363	protein	LG02_30.68_567	0.333383	0.477056	-0.85473	LG02_30.68_567	0.884128	0.053485	0.114409	LG02_30.68_567	0.946925	0.0236844	-0.0509958
SFW8042	dna-binding protein	LG02_30.68_568	0.646226	0.189615	0.301222	LG02_30.68_568	0.561724	0.250477	-0.333344	LG02_30.68_568	0.493751	0.306492	-0.39102
SFW0629	protein	LG02_30.68_569	0.799779	0.0970302	0.207946	LG02_30.68_569	0.0862401	1.06429	1.2161	LG02_30.68_569	0.0661985	1.17915	1.30532
SFW2199	phosphatidylinositol-4-phosphate 5-kinase	LG02_30.68_570	0.230758	0.636843	0.86341	LG02_30.68_570	0.485958	0.313401	0.432882	LG02_30.68_570	0.590843	0.228528	0.33393
SFW5448	photosystem ii 5 kda chloroplast	LG02_30.68_571	0.886976	0.0520883	-0.107959	LG02_30.68_571	0.259153	0.586443	-0.739546	LG02_30.68_571	0.217256	0.663028	-0.808436
SFW7677	meiotic recombination protein	LG02_31.04_572	0.677823	0.168884	0.267563	LG02_31.04_572	0.688872	0.161861	0.226422	LG02_31.04_572	0.70941	0.149102	0.208886
SFW7953	glucose-6-phosphate 1-dehydrogenase	LG02_31.39_573	0.327779	0.484419	0.688646	LG02_31.39_573	0.928267	0.032327	-0.0560145	LG02_31.39_573	0.893276	0.0490145	0.0828234
SFW2646	small gtp-binding protein	LG02_31.39_574	0.70215	0.15357	-0.286266	LG02_31.39_574	0.111735	0.951809	-1.06728	LG02_31.39_574	0.108767	0.963504	-1.06789
SFW2000	cationic amino acid transporter	LG02_31.39_575	0.862456	0.0642628	0.127101	LG02_31.39_575	0.441548	0.355022	-0.501056	LG02_31.39_575	0.55992	0.251874	-0.374655
SFW5776	protein	LG02_31.39_576	0.0945632	1.02428	1.10147	LG02_31.39_576	0.0631913	1.19934	1.06748	LG02_31.39_576	0.0454457	1.34251	1.14688
SFW5015	mal d 1-associated protein	LG02_31.54_578	0.214224	0.669132	0.841096	LG02_31.54_578	0.693252	0.159109	0.237731	LG02_31.54_578	0.56428	0.248505	0.341146
SFW2362	peptide transporter	LG02_31.54_579	0.456309	0.340741	-0.75304	LG02_31.54_579	0.167091	0.777047	-1.19649	LG02_31.54_579	0.166868	0.777626	-1.1967
SFW2892	protein	LG02_31.54_580	0.0645046	1.19041	1.29809	LG02_31.54_580	0.251072	0.600201	0.72285	LG02_31.54_580	0.163714	0.785913	0.857284
SFW2406	2-cys peroxiredoxin-like protein	LG02_31.8_581	0.739059	0.131321	-0.217026	LG02_31.8_581	0.45196	0.3449	-0.428409	LG02_31.8_581	0.666658	0.176097	-0.244799
SFW9093	---NA---	LG02_31.89_582	0.149474	0.825434	1.09958	LG02_31.89_582	0.567085	0.246352	0.390238	LG02_31.89_582	0.504857	0.296831	0.449326
SFW7937	protein	LG02_31.89_583	0.956553	0.0192908	0.0396882	LG02_31.89_583	0.478133	0.320451	-0.445528	LG02_31.89_583	0.478137	0.320448	-0.442337
SFW4836	protein	LG02_31.89_584	0.203887	0.690611	0.86658	LG02_31.89_584	0.306227	0.513957	0.609829	LG02_31.89_584	0.196013	0.707714	0.768418
SFW5395	trafficking protein particle complex subunit 3	LG02_32.25_585	0.255246	0.593041	1.16356	LG02_32.25_585	0.35282	0.452446	0.812409	LG02_32.25_585	0.325289	0.487731	0.859327
SFW6910	atp-dependent rna helicase-like protein	LG02_32.25_586	0.836646	0.0774581	0.138084	LG02_32.25_586	0.999459	0.00023494	-0.000389259	LG02_32.25_586	0.98561	0.00629489	0.0103698
SFW6360	PREDICTED: hypothetical protein [Vitis vinifera]	LG02_32.25_587	0.175096	0.756725	-0.949256	LG02_32.25_587	0.17587	0.754807	-0.82809	LG02_32.25_587	0.204172	0.690004	-0.779793
SFW0932	protein	LG02_32.25_588	0.335302	0.474564	-0.683057	LG02_32.25_588	0.79192	0.101319	-0.160913	LG02_32.25_588	0.715159	0.145597	-0.222376
SFW2150	PREDICTED: hypothetical protein [Vitis vinifera]	LG02_32.25_589	0.0682883	1.16565	1.4001	LG02_32.25_589	0.199595	0.699849	0.855717	LG02_32.25_589	0.160278	0.795127	0.925419
SFW3654	dcp1-like decapping family protein	LG02_32.34_590	0.408239	0.389086	0.523148	LG02_32.34_590	0.594903	0.225554	0.294064	LG02_32.34_590	0.452051	0.344812	0.411884
SFW6415	protein	LG02_32.69_591	0.713017	0.1469	-0.265312	LG02_32.69_591	0.601221	0.220966	0.325111	LG02_32.69_591	0.640784	0.193288	0.288301
SFW7804	conserved hypothetical protein [Ricinus communis]	LG02_32.69_592	0.795412	0.0994078	0.190877	LG02_32.69_592	0.236428	0.626301	-0.773269	LG02_32.69_592	0.383618	0.416101	-0.562727
SFW1104	qa- sso1 syntaxin1- syp12a-group	LG02_32.69_593	0.5409	0.266883	-0.43504	LG02_32.69_593	0.706884	0.150652	-0.234269	LG02_32.69_593	0.713081	0.146861	-0.229779
SFW5295	photosystem ii protein	LG02_32.69_594	0.106554	0.972432	-1.09904	LG02_32.69_594	0.854603	0.0682357	-0.113041	LG02_32.69_594	0.601551	0.220728	-0.31838
SFW0747	---NA---	LG02_32.69_595	0.700128	0.154823	0.261622	LG02_32.69_595	0.973427	0.0116966	-0.01944	LG02_32.69_595	0.916377	0.0379257	0.0612357
SFW1749	sec14 cytosolic factor family protein phosphoglyceride transfer family protein	LG02_34.94_596	0.497011	0.303634	-0.518558	LG02_34.94_596	0.099161	1.00366	-1.08424	LG02_34.94_596	0.149158	0.826352	-0.943541
SFW7181	protein	LG02_34.94_597	0.645195	0.190309	-0.390118	LG02_34.94_597	0.465905	0.331702	-0.553072	LG02_34.94_597	0.578697	0.237548	-0.418623
SFW7983	dtdp-glucose 4-6-dehydratase	LG02_35.03_598	0.731533	0.135766	-0.200496	LG02_35.03_598	0.111443	0.952947	-0.818236	LG02_35.03_598	0.160949	0.793311	-0.718235
SFW2155	male sterility	LG02_35.03_599	0.649683	0.187299	-0.457018	LG02_35.03_599	0.14407	0.841427	-1.26574	LG02_35.03_599	0.198602	0.702016	-1.10795
SFW7353	protein	LG02_35.17_600	0.838978	0.0762496	-0.133806	LG02_35.17_600	0.76034	0.118992	0.173637	LG02_35.17_600	0.681053	0.166819	0.231563
SFW1543	protein	LG02_35.34_601	0.814449	0.089136	0.142375	LG02_35.34_601	0.28623	0.543285	0.566793	LG02_35.34_601	0.330153	0.481284	0.516243
SFW0829	cox viia-like protein	LG02_35.34_602	0.537634	0.269514	-0.374772	LG02_35.34_602	0.654864	0.183849	0.238745	LG02_35.34_602	0.66839	0.17497	0.228648
SFW0386	protein	LG02_35.52_603	0.357598	0.446605	-0.707809	LG02_35.52_603	0.272919	0.563967	-0.750564	LG02_35.52_603	0.283205	0.547899	-0.732316
SFW1696	at3g53030 f8j2_200	LG02_36.23_604	0.66202	0.179129	0.246651	LG02_36.23_604	0.412678	0.384389	-0.410623	LG02_36.23_604	0.458411	0.338745	-0.370698
SFW7244	magnesium transporter	LG02_36.23_605	0.752493	0.123498	-0.182715	LG02_36.23_605	0.233576	0.631572	-0.603975	LG02_36.23_605	0.283533	0.547397	-0.542658
SFW0173	retinoid-inducible serine	LG02_36.68_606	0.336158	0.473457	0.628154	LG02_36.68_606	0.803661	0.094927	-0.142698	LG02_36.68_606	0.777475	0.109314	-0.161236
SFW7808	transcription initiation factor alpha	LG02_36.86_607	0.98186	0.00795036	0.018449	LG02_36.86_607	0.506061	0.295797	-0.463762	LG02_36.86_607	0.470174	0.327741	-0.502218
SFW8468	retinoid-inducible serine	LG02_36.86_608	0.309271	0.509661	0.766427	LG02_36.86_608	0.579369	0.237044	-0.369715	LG02_36.86_608	0.711843	0.147616	-0.244739
SFW6436	protein	LG02_37.39_609	0.677105	0.169344	0.255746	LG02_37.39_609	0.991336	0.00377922	0.00600131	LG02_37.39_609	0.85131	0.0699122	-0.102366
SFW6040	udp-sugar pyrophospharylase	LG02_38.07_610	0.688891	0.161849	-0.243252	LG02_38.07_610	0.412851	0.384207	0.438398	LG02_38.07_610	0.315344	0.501215	0.539391
SFW6768	abc transporter family protein	LG02_38.18_611	0.285475	0.544433	-0.88564	LG02_38.18_611	0.530294	0.275483	0.463645	LG02_38.18_611	0.518583	0.285181	0.475595
SFW8666	tumor-related protein	LG02_38.29_612	0.452406	0.344472	-0.421643	LG02_38.29_612	0.205494	0.6872	-0.638729	LG02_38.29_612	0.22538	0.647085	-0.603746
SFW7792	at3g45010 f14d17_80	LG02_38.29_613	0.0776253	1.11	-1.35948	LG02_38.29_613	0.0420625	1.3761	-1.34384	LG02_38.29_613	0.0502865	1.29855	-1.29433
SFW2431	protein	LG02_38.46_614	0.210776	0.67618	0.859077	LG02_38.46_614	0.271122	0.566836	0.666608	LG02_38.46_614	0.230652	0.637044	0.725679
SFW2282	ein3-like protein eil4	LG02_42.73_616	0.718555	0.14354	-0.307766	LG02_42.73_616	0.586706	0.23158	-0.425181	LG02_42.73_616	0.600281	0.221646	-0.407087
SFW8533	protein kinase	LG02_43.16_617	0.23381	0.631137	0.785272	LG02_43.16_617	0.307928	0.511551	0.611199	LG02_43.16_617	0.29414	0.531446	0.622314
SFW6305	uncharacterized upf0061 family	LG02_43.34_618	0.716472	0.144801	-0.251789	LG02_43.34_618	0.205994	0.686145	-0.774406	LG02_43.34_618	0.20396	0.690455	-0.773799
SFW5659	loxc homologue	LG02_43.96_619	0.637598	0.195453	0.336955	LG02_43.96_619	0.329804	0.481744	0.596434	LG02_43.96_619	0.375389	0.425519	0.542569
SFW3184	protein	LG02_44.4_620	0.478504	0.320115	-0.413799	LG02_44.4_620	0.379803	0.420442	-0.44662	LG02_44.4_620	0.464401	0.333107	-0.370724
SFW2967	dead box atp-dependent rna	LG02_45.07_622	0.862366	0.0643086	0.123551	LG02_45.07_622	0.930083	0.0314782	-0.0534997	LG02_45.07_622	0.903318	0.0441592	0.0741127
SFW1260	protein	LG02_45.07_623	0.195963	0.707825	-0.995951	LG02_45.07_623	0.470572	0.327374	0.492548	LG02_45.07_623	0.517234	0.286313	0.439099
SFW9143	---NA---	LG02_45.07_624	0.560257	0.251613	-0.636025	LG02_45.07_624	0.289497	0.538356	-0.989506	LG02_45.07_624	0.24599	0.609082	-1.08321
SFW2328	---NA---	LG02_45.07_625	0.545709	0.263039	0.499527	LG02_45.07_625	0.172068	0.764299	0.975188	LG02_45.07_625	0.141281	0.849915	1.04915
SFW7515	protein	LG02_45.07_626	0.933496	0.0298873	-0.0636668	LG02_45.07_626	0.923567	0.0345314	0.0626599	LG02_45.07_626	0.820448	0.0859491	0.148095
SFW6278	udp-glucose 6-	LG02_45.07_627	0.539788	0.267777	0.37567	LG02_45.07_627	0.866724	0.0621192	0.0903181	LG02_45.07_627	0.973653	0.0115956	-0.0176941
SFW0976	annexin a4	LG02_45.62_628	0.922548	0.035011	-0.0586277	LG02_45.62_628	0.324378	0.488948	-0.519429	LG02_45.62_628	0.39423	0.40425	-0.448541
SFW2618	dicarboxylate tricarboxylate carrier	LG02_46.78_629	0.528365	0.277066	0.406336	LG02_46.78_629	0.241735	0.61666	0.662255	LG02_46.78_629	0.165063	0.782352	0.784441
SFW7094	zinc finger (c3hc4-type ring finger) family protein	LG02_49.37_630	0.186266	0.729867	0.847678	LG02_49.37_630	0.0751626	1.124	1.00752	LG02_49.37_630	0.125521	0.901283	0.858295
SFW8271	carboxyl-terminal peptidase	LG02_49.59_631	0.966714	0.014702	0.0280949	LG02_49.59_631	0.621186	0.206778	0.294933	LG02_49.59_631	0.777762	0.109153	0.167561
SFW2185	ect2 protein binding	LG02_49.76_632	0.195257	0.709393	0.785971	LG02_49.76_632	0.381376	0.418646	0.465528	LG02_49.76_632	0.354816	0.449997	0.48852
SFW0591	ubx domain containing expressed	LG02_50.65_633	0.0558247	1.25317	1.34704	LG02_50.65_633	0.0652888	1.18516	1.1189	LG02_50.65_633	0.0521386	1.28284	1.17761
SFW1637	ubx domain-	LG02_50.65_634	0.05883	1.2304	1.27734	LG02_50.65_634	0.140182	0.853307	0.859179	LG02_50.65_634	0.167429	0.77617	0.798118
SFW6782	---NA---	LG02_50.74_635	0.684266	0.164775	0.260398	LG02_50.74_635	0.656043	0.183068	-0.245404	LG02_50.74_635	0.753116	0.123138	-0.172748
SFW0499	utr6 (udp-galactose transporter 6) nucleotide-sugar transmembrane transporter sugar:hydrogen symporter	LG02_50.74_636	0.354992	0.449782	0.600089	LG02_50.74_636	0.853401	0.0688467	0.102978	LG02_50.74_636	0.78598	0.104588	0.150952
SFW2701	hypothetical protein [Vitis vinifera]	LG02_50.83_637	0.485894	0.313459	0.483487	LG02_50.83_637	0.528215	0.277189	-0.379359	LG02_50.83_637	0.596036	0.224728	-0.318082
SFW6973	membrane transporter protein	LG02_50.92_638	0.413147	0.383895	0.554985	LG02_50.92_638	0.44896	0.347792	0.441973	LG02_50.92_638	0.444432	0.352195	0.445338
SFW6345	membrane transporter protein	LG02_50.92_639	0.182081	0.739736	1.18974	LG02_50.92_639	0.265786	0.575469	0.862987	LG02_50.92_639	0.338497	0.470445	0.742229
SFW3468	chitinase-like protein	LG02_50.92_640	0.350151	0.455745	-0.623798	LG02_50.92_640	0.737245	0.132388	-0.198054	LG02_50.92_640	0.772603	0.112044	-0.169031
SFW6855	protein	LG02_51.01_641	0.46784	0.329903	0.682333	LG02_51.01_641	0.409256	0.388005	0.662316	LG02_51.01_641	0.369655	0.432203	0.719854
SFW6981	serine threonine protein	LG02_51.06_642	0.983748	0.00711621	-0.0166623	LG02_51.06_642	0.838668	0.0764099	-0.147562	LG02_51.06_642	0.68814	0.162323	-0.29111
SFW6555	serine threonine-protein kinase pim-3	LG02_53.38_643	0.244537	0.611655	0.84038	LG02_53.38_643	0.950189	0.0221902	-0.0390286	LG02_53.38_643	0.891159	0.0500447	0.0852464
SFW0672	salt-inducible protein homolog	LG02_53.38_644	0.0999624	1.00016	1.25356	LG02_53.38_644	0.767351	0.115006	0.19576	LG02_53.38_644	0.617151	0.209609	0.329541
SFW3286	selenium-binding protein	LG02_53.47_645	0.211276	0.67515	1.25985	LG02_53.47_645	0.448141	0.348585	0.668953	LG02_53.47_645	0.446711	0.349973	0.674082
SFW0707	dihydroxy-acid dehydratase	LG02_61.54_646	0.920691	0.0358862	-0.062577	LG02_61.54_646	0.670959	0.173304	-0.23224	LG02_61.54_646	0.64478	0.190588	-0.251382
SFW2225	protein binding	LG02_61.54_647	0.452221	0.344649	-0.477695	LG02_61.54_647	0.832653	0.0795361	-0.118861	LG02_61.54_647	0.773443	0.111572	-0.161131
SFW5850	---NA---	LG02_61.71_648	0.511572	0.291093	0.378664	LG02_61.71_648	0.400268	0.397649	0.429846	LG02_61.71_648	0.440479	0.356075	0.39225
SFW4472	retrotransposon protein	LG02_63.14_649	0.370644	0.431043	-0.520826	LG02_63.14_649	0.593807	0.226355	-0.278022	LG02_63.14_649	0.460862	0.336429	-0.383931
SFW0634	---NA---	LG02_63.82_650	0.575428	0.240009	0.415771	LG02_63.82_650	0.971756	0.0124428	-0.022867	LG02_63.82_650	0.951837	0.0214375	0.0388555
SFW3558	proton gradient regulation 5	LG02_63.82_651	0.500001	0.301029	0.385647	LG02_63.82_651	0.64838	0.18817	-0.236953	LG02_63.82_651	0.844032	0.0736413	-0.100378
SFW9230	chaperonin 60	LG02_63.82_652	0.325502	0.487446	-0.560978	LG02_63.82_652	0.94288	0.0255436	0.0368376	LG02_63.82_652	0.987979	0.00525247	0.0076724
SFW4633	transposon en spm sub- expressed	LG02_63.82_653	0.46402	0.333463	0.659911	LG02_63.82_653	0.950509	0.0220437	0.0524615	LG02_63.82_653	0.802252	0.0956895	0.210347
SFW5340	proton gradient regulation 5	LG02_64.05_655	0.892238	0.0495195	0.0942635	LG02_64.05_655	0.933427	0.0299195	-0.0498238	LG02_64.05_655	0.797601	0.0982146	-0.153443
SFW5311	---NA---	LG02_64.05_656	0.697536	0.156433	-0.255306	LG02_64.05_656	0.896529	0.0474359	0.0752686	LG02_64.05_656	0.856711	0.0671656	-0.103975
SFW6197	PREDICTED: hypothetical protein [Vitis vinifera]	LG02_64.05_657	0.485385	0.313914	-0.650142	LG02_64.05_657	0.591496	0.228048	-0.428754	LG02_64.05_657	0.507268	0.294763	-0.529037
SFW6161	pentatricopeptide repeat-containing	LG02_64.28_658	0.768517	0.114347	0.255086	LG02_64.28_658	0.682352	0.165992	-0.329706	LG02_64.28_658	0.826903	0.0825455	-0.175363
SFW7968	histone-lysine n-	LG02_64.28_659	0.450747	0.346068	-0.594456	LG02_64.28_659	0.773458	0.111563	-0.201314	LG02_64.28_659	0.619745	0.207787	-0.345813
SFW4298	protein	LG02_64.28_660	0.565719	0.2474	0.522051	LG02_64.28_660	0.788348	0.103282	-0.22922	LG02_64.28_660	0.99004	0.00434716	-0.0105813
SFW9201	protein	LG02_64.55_661	0.983649	0.00715978	-0.0128114	LG02_64.55_661	0.944327	0.0248775	-0.0384514	LG02_64.55_661	0.933056	0.0300924	0.046002
SFW3376	cysteine synthase	LG02_64.55_662	0.425329	0.371275	-0.491104	LG02_64.55_662	0.666534	0.176178	-0.23654	LG02_64.55_662	0.501695	0.29956	-0.36586
SFW1767	PREDICTED: hypothetical protein [Vitis vinifera]	LG02_64.9_663	0.574305	0.240857	0.510566	LG02_64.9_663	0.77716	0.10949	-0.241667	LG02_64.9_663	0.975776	0.0106501	-0.0257406
SFW4976	subtilase family protein	LG03_0_664	0.482917	0.316128	0.524113	LG03_0_664	0.872192	0.059388	-0.104345	LG03_0_664	0.991242	0.00382019	-0.00711762
SFW0259	protein	LG03_0_665	0.212845	0.671937	0.86739	LG03_0_665	0.678529	0.168431	0.254098	LG03_0_665	0.605837	0.217644	0.316444
SFW5768	iaa-amino acid hydrolase 5	LG03_2.52_666	0.699087	0.155469	0.264605	LG03_2.52_666	0.090096	1.04529	1.01263	LG03_2.52_666	0.146304	0.834744	0.86676
SFW3054	1-aminocyclopropane-1-carboxylate oxidase	LG03_3.41_667	0.500494	0.300601	-0.510706	LG03_3.41_667	0.693408	0.159011	-0.2646	LG03_3.41_667	0.44117	0.355394	-0.515184
SFW5361	PREDICTED: hypothetical protein [Vitis vinifera]	LG03_3.64_668	0.698866	0.155606	-0.260557	LG03_3.64_668	0.124191	0.90591	-0.898933	LG03_3.64_668	0.209364	0.679099	-0.733077
SFW3062	phosphoethanolamine phosphocholine	LG03_4.64_669	0.264467	0.577629	-0.747678	LG03_4.64_669	0.586671	0.231606	0.319169	LG03_4.64_669	0.861339	0.0648258	0.101368
SFW7221	protein-tyrosine phosphatase mitochondrial mitochondrial	LG03_5.22_670	0.455356	0.341649	-0.533407	LG03_5.22_670	0.478914	0.319743	0.440718	LG03_5.22_670	0.437167	0.359353	0.483181
SFW4164	beta- -glucanase	LG03_6.54_671	0.923804	0.03442	0.0582349	LG03_6.54_671	0.35923	0.444627	0.498139	LG03_6.54_671	0.43712	0.359399	0.421561
SFW1922	glutamate carboxypeptidase 2	LG03_7.45_673	0.665972	0.176544	-0.28083	LG03_7.45_673	0.187921	0.726025	0.773865	LG03_7.45_673	0.153784	0.813088	0.835419
SFW3936	lactoylglutathione glyoxalase	LG03_8.94_675	0.75648	0.121203	-0.200614	LG03_8.94_675	0.235074	0.628795	-0.66947	LG03_8.94_675	0.27812	0.555768	-0.613027
SFW7426	nadph adrenodoxin oxidoreductase	LG03_9.56_676	0.449238	0.347523	0.683959	LG03_9.56_676	0.489079	0.310621	-0.548872	LG03_9.56_676	0.762872	0.117549	-0.237983
SFW0372	protein	LG03_9.56_677	0.295637	0.529241	-0.630129	LG03_9.56_677	0.504947	0.296754	0.363907	LG03_9.56_677	0.542372	0.265703	0.33096
SFW6596	aim1 protein	LG03_9.62_678	0.746792	0.1268	-0.229005	LG03_9.62_678	0.354664	0.450183	-0.577415	LG03_9.62_678	0.510196	0.292263	-0.409361
SFW4147	sugar transporter	LG03_10.5_679	0.0753609	1.12285	-1.41831	LG03_10.5_679	0.0270656	1.56758	-1.53899	LG03_10.5_679	0.0206635	1.6848	-1.632
SFW1632	serine threonine protein kinase	LG03_11.36_681	0.167325	0.776438	-1.07027	LG03_11.36_681	0.0724126	1.14019	-1.19612	LG03_11.36_681	0.0873635	1.05867	-1.13782
SFW7227	transmembrane protein 19	LG03_13.27_683	0.830188	0.0808233	-0.159788	LG03_13.27_683	0.359234	0.444622	0.59207	LG03_13.27_683	0.293193	0.532846	0.680969
SFW7441	protein	LG03_13.27_684	0.155017	0.809621	-1.22659	LG03_13.27_684	0.127877	0.893206	-1.16063	LG03_13.27_684	0.136329	0.865412	-1.14883
SFW0430	acyl-acp thioesterase	LG03_13.27_685	0.294782	0.5305	0.746515	LG03_13.27_685	0.00914755	2.0387	1.61354	LG03_13.27_685	0.0118435	1.92652	1.55684
SFW7101	qa- syp3 sed5p syntaxin 5-type	LG03_13.27_686	0.320453	0.494236	0.736513	LG03_13.27_686	0.926247	0.0332734	-0.0606103	LG03_13.27_686	0.959336	0.0180293	-0.0333447
SFW3239	protein	LG03_14.49_688	0.508695	0.293543	0.489607	LG03_14.49_688	0.801022	0.0963557	0.163652	LG03_14.49_688	0.993481	0.00284051	0.00530749
SFW5184	threonyl-trna synthetase	LG03_15.39_689	0.41425	0.382737	-0.534733	LG03_15.39_689	0.466125	0.331498	0.429662	LG03_15.39_689	0.332224	0.478569	0.575347
SFW3364	suppressor of silencing	LG03_15.39_690	0.449345	0.34742	-0.47899	LG03_15.39_690	0.551616	0.258363	-0.329079	LG03_15.39_690	0.47288	0.325249	-0.39729
SFW5159	sucrose-phosphate synthase	LG03_16.01_691	0.438399	0.35813	-0.500612	LG03_16.01_691	0.926625	0.0330961	0.052409	LG03_16.01_691	0.65556	0.183388	0.255152
SFW2526	---NA---	LG03_16.37_692	0.855002	0.0680331	0.115506	LG03_16.37_692	0.117424	0.930242	0.888016	LG03_16.37_692	0.0880145	1.05545	0.969859
SFW6993	calcium ion binding	LG03_16.44_693	0.127912	0.893089	-1.09617	LG03_16.44_693	0.0248276	1.60507	-1.44867	LG03_16.44_693	0.0452801	1.34409	-1.30304
SFW8689	transcription factor iia small subunit	LG03_16.66_694	0.0439988	1.35656	-1.70021	LG03_16.66_694	0.0281369	1.55072	-1.64814	LG03_16.66_694	0.0344041	1.46339	-1.59585
SFW2477	dna-binding protein phosphatase 2c	LG03_16.66_695	0.0389231	1.40979	-1.30232	LG03_16.66_695	0.0138299	1.85918	-1.39439	LG03_16.66_695	0.0225044	1.64773	-1.29587
SFW5118	atp binding	LG03_16.66_696	0.516441	0.286979	-0.420591	LG03_16.66_696	0.761536	0.11831	0.173798	LG03_16.66_696	0.511989	0.290739	0.377602
SFW5945	serine-threonine kinase	LG03_16.66_697	0.0163284	1.78706	-1.92169	LG03_16.66_697	0.00758176	2.12023	-1.87594	LG03_16.66_697	0.011782	1.92878	-1.7818
SFW4738	plant synaptotagmin	LG03_16.66_698	0.707059	0.150544	-0.224555	LG03_16.66_698	0.276162	0.558837	0.596853	LG03_16.66_698	0.194088	0.712002	0.715222
SFW6166	endosomal p24a protein	LG03_18.24_699	0.928049	0.0324291	-0.0679797	LG03_18.24_699	0.159287	0.797819	-0.922316	LG03_18.24_699	0.110305	0.957405	-1.05094
SFW1568	protein	LG03_18.24_700	0.0820643	1.08585	1.08045	LG03_18.24_700	0.00774649	2.1109	1.45405	LG03_18.24_700	0.00807311	2.09296	1.44931
SFW7693	endosomal p24a protein	LG03_18.24_701	0.371725	0.429779	-0.55518	LG03_18.24_701	0.148308	0.828834	-0.787313	LG03_18.24_701	0.178275	0.748911	-0.735266
SFW2194	endosomal p24a protein	LG03_18.24_702	0.69592	0.157441	0.274644	LG03_18.24_702	0.634846	0.197332	-0.288072	LG03_18.24_702	0.556734	0.254352	-0.35789
SFW4192	geranyl diphosphate synthase	LG03_18.51_703	0.286633	0.542674	-0.719302	LG03_18.51_703	0.0228578	1.64097	-1.33208	LG03_18.51_703	0.0245219	1.61045	-1.3181
SFW1172	leucine aminopeptidase	LG03_18.97_704	0.155657	0.807831	-1.0646	LG03_18.97_704	0.800645	0.0965598	0.16803	LG03_18.97_704	0.460589	0.336687	0.498418
SFW7050	33 kda secretory protein	LG03_19.05_705	0.198548	0.702134	0.941321	LG03_19.05_705	0.756024	0.121465	0.197847	LG03_19.05_705	0.939714	0.0270042	-0.0483318
SFW2023	---NA---	LG03_19.4_707	0.340324	0.468108	0.77005	LG03_19.4_707	0.0320224	1.49455	1.5365	LG03_19.4_707	0.0187842	1.72621	1.6896
SFW8705	cytochrome c oxidase subunit	LG03_19.78_708	0.370986	0.430642	0.702851	LG03_19.78_708	0.0460876	1.33642	1.38803	LG03_19.78_708	0.0323085	1.49068	1.49006
SFW3375	PREDICTED: hypothetical protein [Vitis vinifera]	LG03_19.78_709	0.516272	0.287121	0.50849	LG03_19.78_709	0.086834	1.06131	1.18766	LG03_19.78_709	0.0632178	1.19916	1.28771
SFW1605	protein	LG03_19.78_710	0.642577	0.192075	-0.342492	LG03_19.78_710	0.598615	0.222852	0.336341	LG03_19.78_710	0.455588	0.341428	0.478394
SFW2345	protein	LG03_19.78_711	0.638694	0.194707	0.327345	LG03_19.78_711	0.855692	0.0676823	-0.109294	LG03_19.78_711	0.808986	0.092059	-0.145441
SFW0822	afadin- and alpha-actinin-binding	LG03_19.87_712	0.222488	0.652693	0.81282	LG03_19.87_712	0.492272	0.307795	0.40094	LG03_19.87_712	0.419053	0.377731	0.472063
SFW6395	f-box family protein	LG03_20.21_713	0.344359	0.462988	0.623788	LG03_20.21_713	0.788581	0.103154	0.15536	LG03_20.21_713	0.707657	0.150177	0.217475
SFW1117	protein	LG03_20.21_714	0.287174	0.541855	0.703355	LG03_20.21_714	0.681799	0.166344	0.237814	LG03_20.21_714	0.595337	0.225237	0.308245
SFW3277	protein	LG03_20.21_715	0.344359	0.462988	0.623788	LG03_20.21_715	0.788581	0.103154	0.15536	LG03_20.21_715	0.707657	0.150177	0.217475
SFW3218	dna-binding protein	LG03_20.21_716	0.372093	0.429349	0.589197	LG03_20.21_716	0.842284	0.0745414	0.115356	LG03_20.21_716	0.745577	0.127508	0.188268
SFW4020	lysyl-trna synthetase	LG03_20.21_717	0.556298	0.254692	0.473136	LG03_20.21_717	0.704309	0.152237	-0.264599	LG03_20.21_717	0.779205	0.108349	-0.194918
SFW1211	serine threonine protein kinase	LG03_20.24_718	0.273979	0.562283	1.16372	LG03_20.24_718	0.85051	0.0703208	0.172861	LG03_20.24_718	0.72559	0.139309	0.321958
SFW7655	---NA---	LG03_20.24_719	0.273979	0.562283	1.16372	LG03_20.24_719	0.85051	0.0703208	0.172861	LG03_20.24_719	0.72559	0.139309	0.321958
SFW1717	pym (partner of y14-mago) protein binding	LG03_23.21_720	0.453498	0.343425	0.590588	LG03_23.21_720	0.0492953	1.30719	1.37502	LG03_23.21_720	0.0383596	1.41613	1.445
SFW0160	mrna turnover protein 4	LG03_23.21_721	0.454463	0.342501	0.589226	LG03_23.21_721	0.049375	1.30649	1.37451	LG03_23.21_721	0.0378955	1.42141	1.44836
SFW5278	f-box family protein	LG03_23.21_722	0.65439	0.184163	0.333828	LG03_23.21_722	0.292738	0.533521	0.689725	LG03_23.21_722	0.207839	0.682274	0.827156
SFW7109	protein	LG03_23.43_723	0.693599	0.158891	0.322392	LG03_23.43_723	0.0999496	1.00022	1.1966	LG03_23.43_723	0.0554476	1.25612	1.39888
SFW2064	protein	LG03_23.43_724	0.736498	0.132828	0.271249	LG03_23.43_724	0.120372	0.919473	1.11159	LG03_23.43_724	0.0635559	1.19684	1.33369
SFW3370	PREDICTED: hypothetical protein [Vitis vinifera]	LG03_23.54_725	0.830083	0.0808787	0.137557	LG03_23.54_725	0.716564	0.144745	-0.205966	LG03_23.54_725	0.534292	0.272222	-0.354467
SFW1176	protein	LG03_23.54_726	0.359801	0.443938	0.792417	LG03_23.54_726	0.01694	1.77109	1.85183	LG03_23.54_726	0.00841182	2.07511	2.04857
SFW4559	pinin sdk mema protein conserved region containing protein	LG03_23.54_730	0.650961	0.186445	0.334248	LG03_23.54_730	0.247989	0.605568	0.750487	LG03_23.54_730	0.167048	0.77716	0.899178
SFW7402	vacuolar sorting receptor	LG03_23.54_731	0.628793	0.201492	0.399786	LG03_23.54_731	0.0740929	1.13022	1.31351	LG03_23.54_731	0.0394843	1.40358	1.52143
SFW1072	protein	LG03_23.54_732	0.913911	0.0390961	-0.0699461	LG03_23.54_732	0.621436	0.206603	-0.28555	LG03_23.54_732	0.615169	0.211006	-0.28971
SFW0250	protein	LG03_23.54_733	0.273199	0.563521	-0.671386	LG03_23.54_733	0.114983	0.939367	-0.858082	LG03_23.54_733	0.0534623	1.27195	-1.05927
SFW2269	phosphatidylinositol phophatidylcholine transfer protein	LG03_23.54_734	0.366855	0.435506	0.603098	LG03_23.54_734	0.118646	0.925748	0.928542	LG03_23.54_734	0.0789972	1.10239	1.05264
SFW2827	PREDICTED: hypothetical protein [Vitis vinifera]	LG03_23.54_735	0.532719	0.273502	-0.381883	LG03_23.54_735	0.317236	0.498618	-0.544449	LG03_23.54_735	0.195128	0.70968	-0.710047
SFW2600	ubiquitin-conjugating enzyme ubc7	LG03_23.54_736	0.650334	0.186863	0.292043	LG03_23.54_736	0.40048	0.397419	0.484182	LG03_23.54_736	0.409769	0.387461	0.473254
SFW5354	sec14-like protein	LG03_23.54_737	0.694941	0.158052	0.266461	LG03_23.54_737	0.34203	0.465935	0.576066	LG03_23.54_737	0.245781	0.609452	0.708721
SFW2767	regulator of ribonuclease activity a	LG03_23.54_739	0.374908	0.426075	-0.535359	LG03_23.54_739	0.21842	0.660708	-0.659505	LG03_23.54_739	0.13625	0.865665	-0.803082
SFW8900	peptidase m	LG03_23.54_740	0.635664	0.196772	-0.378281	LG03_23.54_740	0.81676	0.0879055	0.164044	LG03_23.54_740	0.881952	0.0545552	0.105373
SFW4348	vacuolar sorting receptor	LG03_23.54_744	0.70818	0.149856	-0.238742	LG03_23.54_744	0.286842	0.542357	-0.600699	LG03_23.54_744	0.201749	0.695188	-0.723201
SFW4404	vacuolar sorting receptor	LG03_23.54_745	0.907795	0.0420123	0.0746458	LG03_23.54_745	0.615669	0.210653	-0.286247	LG03_23.54_745	0.459613	0.337608	-0.423756
SFW1960	heat shock	LG03_23.54_746	0.524627	0.28015	0.544666	LG03_23.54_746	0.0384441	1.41517	1.5861	LG03_23.54_746	0.0198641	1.70193	1.78877
SFW6272	---NA---	LG03_23.54_747	0.70115	0.154189	0.322766	LG03_23.54_747	0.0894211	1.04856	1.27466	LG03_23.54_747	0.0512694	1.29014	1.46652
SFW0115	elongation factor	LG03_23.54_749	0.502347	0.298997	0.576601	LG03_23.54_749	0.0380167	1.42003	1.59579	LG03_23.54_749	0.0198266	1.70275	1.79708
SFW5622	PREDICTED: hypothetical protein [Vitis vinifera]	LG03_23.9_750	0.77346	0.111562	-0.182366	LG03_23.9_750	0.339853	0.468709	-0.53469	LG03_23.9_750	0.230197	0.6379	-0.675736
SFW0984	tubulin alpha-6 chain	LG03_24.13_752	0.585851	0.232213	0.348561	LG03_24.13_752	0.230236	0.637827	0.678877	LG03_24.13_752	0.17182	0.764926	0.776118
SFW8800	alpha tubulin	LG03_24.13_753	0.674866	0.170782	0.361996	LG03_24.13_753	0.0721105	1.142	1.38683	LG03_24.13_753	0.0428639	1.36791	1.56629
SFW5939	serine carboxypeptidase	LG03_24.16_754	0.901062	0.0452452	-0.0859247	LG03_24.16_754	0.599756	0.222026	-0.324027	LG03_24.16_754	0.562254	0.250067	-0.358382
SFW2799	vacuolar proton	LG03_24.16_756	0.305299	0.515275	0.643491	LG03_24.16_756	0.149714	0.824737	0.80478	LG03_24.16_756	0.125715	0.900613	0.852165
SFW6983	chromatin remodeling complex subunit	LG03_24.16_757	0.989929	0.00439617	0.00804561	LG03_24.16_757	0.917936	0.0371875	-0.0584937	LG03_24.16_757	0.851698	0.0697146	-0.105543
SFW9380	aconitate hydratase	LG03_24.16_758	0.295305	0.52973	0.653447	LG03_24.16_758	0.165639	0.780838	0.768919	LG03_24.16_758	0.137767	0.860856	0.820383
SFW9013	salt-tolerance zinc finger protein	LG03_24.16_760	0.595565	0.225071	0.347552	LG03_24.16_760	0.339656	0.468961	0.560019	LG03_24.16_760	0.352719	0.452571	0.543465
SFW8029	protein	LG03_24.16_761	0.628562	0.201652	0.399718	LG03_24.16_761	0.0734532	1.13399	1.31526	LG03_24.16_761	0.0385176	1.41434	1.52784
SFW4231	protein	LG03_24.16_762	0.318318	0.497139	0.634984	LG03_24.16_762	0.0349604	1.45642	1.18378	LG03_24.16_762	0.0318078	1.49747	1.20694
SFW9293	---NA---	LG03_24.16_763	0.81958	0.0864085	-0.149641	LG03_24.16_763	0.77538	0.110486	0.166563	LG03_24.16_763	0.622602	0.20579	0.288825
SFW7346	protein	LG03_24.16_764	0.840622	0.0753991	0.169736	LG03_24.16_764	0.138775	0.857688	1.11258	LG03_24.16_764	0.0926247	1.03327	1.26717
SFW5358	cytoplasmic aconitate hydratase	LG03_24.16_765	0.876015	0.0574886	-0.0987564	LG03_24.16_765	0.762289	0.117881	-0.17025	LG03_24.16_765	0.690044	0.161123	-0.223284
SFW1375	fatty acid elongase	LG03_24.16_767	0.545421	0.263268	0.416928	LG03_24.16_767	0.241974	0.616232	0.722199	LG03_24.16_767	0.169064	0.771949	0.854692
SFW7612	dehydrin	LG03_24.39_768	0.226112	0.645676	0.860915	LG03_24.39_768	0.0645244	1.19028	1.15568	LG03_24.39_768	0.0352206	1.4532	1.31748
SFW3635	protein	LG03_24.39_769	0.21166	0.674362	0.889388	LG03_24.39_769	0.0602312	1.22018	1.17622	LG03_24.39_769	0.0326933	1.48554	1.33785
SFW9204	transducin family protein wd-40 repeat family protein	LG03_24.48_770	0.568995	0.244892	0.38206	LG03_24.48_770	0.268029	0.571819	0.662508	LG03_24.48_770	0.187153	0.727804	0.794109
SFW7174	at1g68340 t22e19_3	LG03_24.48_771	0.367478	0.434769	0.616509	LG03_24.48_771	0.092969	1.03166	1.02177	LG03_24.48_771	0.0768069	1.1146	1.0721
SFW8549	decarboxylase family protein	LG03_24.48_772	0.4359	0.360614	0.531978	LG03_24.48_772	0.167249	0.776635	0.842675	LG03_24.48_772	0.114275	0.942049	0.96968
SFW1390	protein	LG03_24.48_773	0.797236	0.0984128	0.177353	LG03_24.48_773	0.754521	0.122328	0.188401	LG03_24.48_773	0.760776	0.118743	0.183219
SFW3208	phenylcoumaran benzylic ether reductase 3	LG03_24.79_774	0.438379	0.35815	-0.495957	LG03_24.79_774	0.239519	0.620661	-0.674937	LG03_24.79_774	0.223211	0.651285	-0.696397
SFW5385	predicted protein [Populus trichocarpa]	LG03_24.85_775	0.903403	0.0441186	-0.0773205	LG03_24.85_775	0.518742	0.285049	0.364103	LG03_24.85_775	0.445308	0.35134	0.43257
SFW0415	protein	LG03_24.85_776	0.784749	0.105269	-0.17328	LG03_24.85_776	0.627899	0.20211	0.272202	LG03_24.85_776	0.54002	0.26759	0.345762
SFW7851	ap2 erf domain-containing transcription factor	LG03_25.4_777	0.0917728	1.03729	1.06242	LG03_25.4_777	0.0764587	1.11657	1.00533	LG03_25.4_777	0.0490687	1.3092	1.11854
SFW1444	predicted protein [Populus trichocarpa]	LG03_25.48_778	0.0624557	1.20443	-1.17195	LG03_25.48_778	0.0480868	1.31797	-1.11918	LG03_25.48_778	0.0341537	1.46656	-1.20084
SFW5545	zinc finger	LG03_25.59_779	0.972705	0.012019	0.0216915	LG03_25.59_779	0.918866	0.0367477	0.0576233	LG03_25.59_779	0.903335	0.0441514	0.0688656
SFW6366	protein ariadne-	LG03_25.59_780	0.741152	0.130092	0.20664	LG03_25.59_780	0.649167	0.187643	0.253289	LG03_25.59_780	0.638611	0.194764	0.262114
SFW0216	pentatricopeptide repeat-containing	LG03_25.59_781	0.0724584	1.13991	-1.12356	LG03_25.59_781	0.0569155	1.24477	-1.07158	LG03_25.59_781	0.0396764	1.40147	-1.15889
SFW2984	pentatricopeptide repeat-containing protein	LG03_25.59_782	0.0606444	1.21721	-1.17844	LG03_25.59_782	0.0471939	1.32611	-1.12229	LG03_25.59_782	0.0336194	1.47341	-1.20282
SFW4588	protein	LG03_25.59_783	0.612003	0.213246	-0.320837	LG03_25.59_783	0.370298	0.431449	-0.507919	LG03_25.59_783	0.336893	0.472508	-0.541921
SFW1628	PREDICTED: hypothetical protein [Vitis vinifera]	LG03_25.59_786	0.763286	0.117313	-0.193162	LG03_25.59_786	0.545934	0.26286	-0.347144	LG03_25.59_786	0.511812	0.290889	-0.3754
SFW6054	protein	LG03_25.77_787	0.0122362	1.91235	1.50841	LG03_25.77_787	0.0306592	1.51344	1.20212	LG03_25.77_787	0.0423686	1.37296	1.12463
SFW0895	basic 7s globulin 2 precursor small	LG03_25.86_788	0.192364	0.715875	0.916962	LG03_25.86_788	0.757963	0.120352	0.19747	LG03_25.86_788	0.782976	0.106252	0.176323
SFW4859	triacylglycerol	LG03_27.44_789	0.306379	0.513741	1.03718	LG03_27.44_789	0.578196	0.237925	0.481972	LG03_27.44_789	0.622907	0.205577	0.426653
SFW7493	60s ribosomal protein	LG03_30.69_790	0.244203	0.612249	0.731076	LG03_30.69_790	0.0521465	1.28278	1.08126	LG03_30.69_790	0.0474003	1.32422	1.09856
SFW7697	serine threonine-specific protein	LG03_30.72_791	0.0711565	1.14779	1.23647	LG03_30.72_791	0.0115962	1.93568	1.52173	LG03_30.72_791	0.00919375	2.03651	1.55999
SFW0821	---NA---	LG03_30.81_792	0.821623	0.0853273	0.135154	LG03_30.81_792	0.427576	0.368987	0.421351	LG03_30.81_792	0.419888	0.376866	0.428635
SFW8049	ribosomal protein l24	LG03_30.81_793	0.417788	0.379044	0.555013	LG03_30.81_793	0.155028	0.809591	0.858131	LG03_30.81_793	0.123147	0.909575	0.923027
SFW9331	cytoplasmic aconitate hydratase	LG03_31.83_794	0.320413	0.49429	0.699155	LG03_31.83_794	0.0342028	1.46594	1.29536	LG03_31.83_794	0.0646449	1.18947	1.12615
SFW5215	s1 ribosomal protein	LG03_31.83_795	0.290947	0.536186	0.875415	LG03_31.83_795	0.0857769	1.06663	1.2585	LG03_31.83_795	0.157595	0.802458	1.04101
SFW2523	dihydrolipoyllysine-residue succinyltransferase component of 2-oxoglutarate dehydrogenase complex	LG03_32.5_796	0.0408946	1.38833	1.30011	LG03_32.5_796	0.0015149	2.81962	1.78171	LG03_32.5_796	0.00256738	2.59051	1.68949
SFW4097	atehd1 (eps15 homology domain 1) gtp binding gtpase calcium ion binding	LG03_32.56_797	0.105136	0.978247	-1.01997	LG03_32.56_797	0.130013	0.886013	-0.848716	LG03_32.56_797	0.144988	0.838668	-0.819982
SFW4240	syp51 (syntaxin of plants 51) snap receptor	LG03_32.86_798	0.0278163	1.5557	-1.38888	LG03_32.86_798	0.0253123	1.59667	-1.25723	LG03_32.86_798	0.0308724	1.51043	-1.21763
SFW4399	syntaxin of plants 52	LG03_32.86_799	0.0234078	1.63064	-1.46617	LG03_32.86_799	0.026603	1.57507	-1.2801	LG03_32.86_799	0.0326755	1.48578	-1.236
SFW3828	serine acetyltransferase	LG03_33.58_800	0.620699	0.207119	-0.330079	LG03_33.58_800	0.266174	0.574835	-0.649389	LG03_33.58_800	0.246519	0.608149	-0.676427
SFW5632	glycine-rich protein oleosin	LG03_33.66_801	0.03886	1.4105	-1.35705	LG03_33.66_801	0.059227	1.22748	-1.08364	LG03_33.66_801	0.0583934	1.23364	-1.0924
SFW2981	fimbrin-like protein	LG03_34.05_802	0.0856976	1.06703	-1.70489	LG03_34.05_802	0.0990388	1.00419	-1.48649	LG03_34.05_802	0.16061	0.794228	-1.28693
SFW0402	pgps d10	LG03_34.05_803	0.854561	0.0682568	0.144852	LG03_34.05_803	0.452731	0.34416	-0.509569	LG03_34.05_803	0.427001	0.369571	-0.540112
SFW1438	protein	LG03_34.05_804	0.33675	0.472692	-0.7852	LG03_34.05_804	0.500829	0.30031	-0.492829	LG03_34.05_804	0.452088	0.344777	-0.550539
SFW7152	protein	LG03_34.05_805	0.0207414	1.68316	-1.83112	LG03_34.05_805	0.0276214	1.55875	-1.58567	LG03_34.05_805	0.0392445	1.40622	-1.50397
SFW6073	---NA---	LG03_35.15_806	0.383089	0.416701	0.590438	LG03_35.15_806	0.0371429	1.43012	1.27094	LG03_35.15_806	0.0249314	1.60325	1.35414
SFW5726	conserved hypothetical protein [Ricinus communis]	LG03_35.15_807	0.462481	0.334906	0.504479	LG03_35.15_807	0.0534676	1.27191	1.19518	LG03_35.15_807	0.037122	1.43037	1.27679
SFW6876	translation-associated gtpase	LG03_35.47_808	0.904896	0.0434016	0.0908056	LG03_35.47_808	0.376786	0.423905	-0.578241	LG03_35.47_808	0.372027	0.429425	-0.585491
SFW1071	cytochrome p450	LG03_35.47_809	0.93196	0.0306029	0.0712405	LG03_35.47_809	0.326312	0.486367	-0.705918	LG03_35.47_809	0.373665	0.427517	-0.641616
SFW7461	protein	LG03_35.56_810	0.274831	0.560935	-0.768337	LG03_35.56_810	0.149639	0.824956	-0.902005	LG03_35.56_810	0.112918	0.947236	-0.977964
SFW4011	udp rhamnose:anthocyanidin-3-glucoside rhamnosyltransferase	LG03_35.56_811	0.0868066	1.06145	-1.16816	LG03_35.56_811	0.0157637	1.80234	-1.48878	LG03_35.56_811	0.0144261	1.84085	-1.47401
SFW3995	udp rhamnose:anthocyanidin-3-glucoside rhamnosyltransferase	LG03_35.56_812	0.0452883	1.34401	-1.36503	LG03_35.56_812	0.00581896	2.23515	-1.70065	LG03_35.56_812	0.00591311	2.22818	-1.65715
SFW4887	protein phosphatase regulatory	LG03_36.01_813	0.433827	0.362683	-0.781661	LG03_36.01_813	0.1834	0.736601	-1.15667	LG03_36.01_813	0.187363	0.727316	-1.12832
SFW2705	glyceraldehyde-3-phosphate dehydrogenase	LG03_36.01_814	0.902432	0.0445855	-0.123142	LG03_36.01_814	0.46381	0.33366	-0.641533	LG03_36.01_814	0.455653	0.341366	-0.642401
SFW1683	dnaj heat shock n-terminal domain-containing	LG03_36.1_815	0.66698	0.175887	0.335926	LG03_36.1_815	0.280452	0.552142	-0.753569	LG03_36.1_815	0.366233	0.436242	-0.619553
SFW2471	npap (nuclear poly polymerase) nucleotidyltransferase protein binding	LG03_36.18_816	0.153537	0.813787	1.02758	LG03_36.18_816	0.932787	0.0302176	0.0537238	LG03_36.18_816	0.897396	0.0470161	-0.0815274
SFW7446	npap (nuclear poly polymerase) nucleotidyltransferase protein binding	LG03_36.18_817	0.153726	0.813253	1.03684	LG03_36.18_817	0.959803	0.0178177	0.032479	LG03_36.18_817	0.858379	0.0663207	-0.114062
SFW2496	protein	LG03_36.72_818	0.988093	0.00520197	-0.0107126	LG03_36.72_818	0.302359	0.519477	-0.642067	LG03_36.72_818	0.326025	0.486749	-0.614111
SFW5338	pyrophosphate-dependent phosphofructo-1-kinase	LG03_36.85_819	0.282965	0.548267	-1.04947	LG03_36.85_819	0.0834065	1.0788	-1.47535	LG03_36.85_819	0.0894495	1.04842	-1.42384
SFW7365	glycine-rich protein	LG03_36.96_822	0.492235	0.307827	0.508442	LG03_36.96_822	0.490427	0.309425	-0.456043	LG03_36.96_822	0.493826	0.306426	-0.443417
SFW5154	protein	LG03_37.16_823	0.457404	0.3397	-0.509611	LG03_37.16_823	0.0748183	1.12599	-1.082	LG03_37.16_823	0.0676689	1.16961	-1.11073
SFW3756	aminophospholipid atpase	LG03_37.16_824	0.86102	0.0649868	0.143288	LG03_37.16_824	0.397651	0.400498	-0.599584	LG03_37.16_824	0.384286	0.415346	-0.61617
SFW4268	PREDICTED: hypothetical protein [Vitis vinifera]	LG03_37.42_826	0.811675	0.090618	0.160065	LG03_37.42_826	0.751972	0.123799	-0.186303	LG03_37.42_826	0.5815	0.23545	-0.324861
SFW2209	transport inhibitor response 1	LG03_37.53_827	0.140372	0.852719	-1.03345	LG03_37.53_827	0.00837983	2.07676	-1.68581	LG03_37.53_827	0.00485491	2.31382	-1.76413
SFW2779	1-deoxy-d-xylulose 5-phosphate synthase	LG03_37.83_829	0.593422	0.226636	-0.470679	LG03_37.83_829	0.411839	0.385273	-0.650022	LG03_37.83_829	0.481938	0.317009	-0.556826
SFW6761	dehydroquinate dehydratase shikimate dehydrogenase	LG03_37.83_830	0.407474	0.3899	-0.694176	LG03_37.83_830	0.189406	0.722606	-0.981595	LG03_37.83_830	0.235052	0.628836	-0.888485
SFW3352	topoisomerase i arginine serine-rich	LG03_37.83_831	0.881423	0.0548156	0.143973	LG03_37.83_831	0.740422	0.130521	-0.285943	LG03_37.83_831	0.803983	0.094753	-0.21555
SFW8469	predicted protein [Populus trichocarpa]	LG03_37.83_832	0.357978	0.446144	-0.627405	LG03_37.83_832	0.0732549	1.13516	-1.07912	LG03_37.83_832	0.0631928	1.19933	-1.11976
SFW9404	conserved hypothetical protein [Ricinus communis]	LG03_37.83_833	0.093391	1.02969	1.23271	LG03_37.83_833	0.900768	0.0453873	0.0799799	LG03_37.83_833	0.974421	0.0112533	0.0207767
SFW3236	snf2 family dna-dependent atpase	LG03_37.83_834	0.881423	0.0548156	0.143973	LG03_37.83_834	0.740422	0.130521	-0.285943	LG03_37.83_834	0.803983	0.094753	-0.21555
SFW8241	basic 7s globulin 2 precursor small	LG03_37.83_835	0.0293967	1.5317	-1.43238	LG03_37.83_835	0.0260957	1.58343	-1.28678	LG03_37.83_835	0.033957	1.46907	-1.23228
SFW1010	protein	LG03_37.97_836	0.965953	0.015044	0.0312166	LG03_37.97_836	0.0583572	1.23391	-1.24204	LG03_37.97_836	0.0365789	1.43677	-1.36307
SFW0456	1-deoxy-d-xylulose 5-phosphate synthase	LG03_38.08_837	0.00965422	2.01528	-1.72433	LG03_38.08_837	0.0102264	1.99028	-1.51035	LG03_38.08_837	0.013106	1.88253	-1.45867
SFW1780	---NA---	LG03_38.49_838	0.959986	0.0177351	-0.0529885	LG03_38.49_838	0.614826	0.211248	-0.487097	LG03_38.49_838	0.700811	0.154399	-0.374191
SFW0602	protein	LG03_38.75_839	0.415882	0.38103	0.679382	LG03_38.75_839	0.687506	0.162723	-0.294061	LG03_38.75_839	0.539378	0.268107	-0.446385
SFW2164	gtp-binding protein obg	LG03_38.75_840	0.834921	0.0783545	-0.172225	LG03_38.75_840	0.109439	0.960828	-1.15928	LG03_38.75_840	0.0806719	1.09328	-1.25934
SFW9344	na+ h+ antiporter	LG03_39.37_841	0.608085	0.216036	0.40544	LG03_39.37_841	0.133845	0.873397	-1.05062	LG03_39.37_841	0.115738	0.936525	-1.09301
SFW1928	prolyl 4-hydroxylase alpha subunit-like protein	LG03_39.37_842	0.932126	0.0305255	-0.0618897	LG03_39.37_842	0.114546	0.94102	-1.00138	LG03_39.37_842	0.0972248	1.01222	-1.05252
SFW8119	ppdk (pyruvate orthophosphate dikinase) kinase phosphate dikinase	LG03_39.37_843	0.413847	0.38316	-0.544786	LG03_39.37_843	0.146827	0.833193	-0.849274	LG03_39.37_843	0.107024	0.970519	-0.944143
SFW4034	protein	LG03_39.64_844	0.580404	0.236269	-0.471624	LG03_39.64_844	0.0447463	1.34924	-1.48708	LG03_39.64_844	0.0677063	1.16937	-1.35284
SFW4110	phosphatase subunit g4-1	LG03_39.64_845	0.579525	0.236928	0.506368	LG03_39.64_845	0.384714	0.414862	0.679473	LG03_39.64_845	0.523223	0.281314	0.497882
SFW4801	glycosyltransferase 5	LG03_39.69_846	0.823845	0.0841543	-0.194916	LG03_39.69_846	0.323031	0.490756	-0.774352	LG03_39.69_846	0.405533	0.391973	-0.649127
SFW4921	xyloglucan 6-	LG03_39.69_847	0.0336605	1.47288	-1.38034	LG03_39.69_847	0.012506	1.90288	-1.41447	LG03_39.69_847	0.00974768	2.0111	-1.46385
SFW6527	---NA---	LG03_40.49_848	0.971444	0.012582	0.0260646	LG03_40.49_848	0.690838	0.160624	-0.253789	LG03_40.49_848	0.692236	0.159746	-0.249667
SFW3389	isoleucyl-trna synthetase	LG03_40.6_849	0.0738322	1.13175	-1.27836	LG03_40.6_849	0.00273356	2.56327	-1.91158	LG03_40.6_849	0.00213383	2.67084	-1.93516
SFW7348	chain structure of the plant transcriptional regulator pbf-2	LG03_41.31_850	0.0671491	1.17296	-1.26155	LG03_41.31_850	0.00394522	2.40393	-1.77228	LG03_41.31_850	0.00551808	2.25821	-1.67339
SFW3308	pectin acetylesterase	LG03_41.73_852	0.377538	0.423039	0.637745	LG03_41.73_852	0.725796	0.139186	-0.220575	LG03_41.73_852	0.658793	0.181251	-0.278805
SFW1698	replication factor a	LG03_41.73_853	0.173856	0.75981	-1.01467	LG03_41.73_853	0.994365	0.00245435	-0.00464153	LG03_41.73_853	0.850317	0.0704193	0.124172
SFW7683	protein	LG03_41.73_854	0.426486	0.370095	-0.591136	LG03_41.73_854	0.551969	0.258086	0.389418	LG03_41.73_854	0.436822	0.359696	0.508744
SFW2236	serine threonine protein kinase pbs1	LG03_41.91_855	0.321254	0.493152	0.702899	LG03_41.91_855	0.808837	0.0921388	-0.149132	LG03_41.91_855	0.730068	0.136637	-0.213666
SFW2625	protein	LG03_42.18_856	0.678237	0.168619	-0.288278	LG03_42.18_856	0.406431	0.391013	0.504702	LG03_42.18_856	0.424459	0.372165	0.481325
SFW4215	glucose-6-phosphate phosphate translocator	LG03_42.32_857	0.684966	0.164331	-0.282754	LG03_42.32_857	0.432619	0.363895	0.477465	LG03_42.32_857	0.369032	0.432935	0.546572
SFW6786	dna repair atpase-related	LG03_42.66_858	0.924907	0.0339018	-0.0926801	LG03_42.66_858	0.493398	0.306803	-0.60567	LG03_42.66_858	0.528346	0.277081	-0.562112
SFW3964	glucose-6-phosphate translocator	LG03_42.72_859	0.994249	0.00250482	0.00691672	LG03_42.72_859	0.67064	0.17351	-0.367375	LG03_42.72_859	0.724579	0.139914	-0.306606
SFW2409	protein	LG03_42.72_860	0.512192	0.290567	0.481758	LG03_42.72_860	0.978312	0.00952283	-0.0174634	LG03_42.72_860	0.955035	0.0199806	-0.0356776
SFW2982	burp domain-containing protein	LG03_42.83_861	0.552019	0.258046	-0.459612	LG03_42.83_861	0.75055	0.12462	0.217427	LG03_42.83_861	0.794476	0.0999193	0.177325
SFW4322	protein	LG03_42.99_862	0.924691	0.0340035	-0.0723754	LG03_42.99_862	0.0657473	1.18212	1.24744	LG03_42.99_862	0.0632675	1.19882	1.25083
SFW1684	heat stress transcription factor hsfa9	LG03_42.99_863	0.372497	0.428878	-0.563557	LG03_42.99_863	0.570535	0.243718	-0.311822	LG03_42.99_863	0.415805	0.381111	-0.448392
SFW4075	arginyl-trna synthetase	LG03_42.99_864	0.275492	0.559891	-0.799756	LG03_42.99_864	0.852255	0.0694305	0.11967	LG03_42.99_864	0.7269	0.138525	0.22531
SFW7897	tata-binding protein-associated factor	LG03_42.99_865	0.412963	0.384089	-0.614044	LG03_42.99_865	0.863488	0.0637435	0.113634	LG03_42.99_865	0.895143	0.0481078	0.0866572
SFW8819	kinesin-13a atp binding microtubule motor	LG03_43.55_866	0.593183	0.226811	-0.372361	LG03_43.55_866	0.476931	0.321545	0.434501	LG03_43.55_866	0.577881	0.238161	0.338048
SFW6969	dna-binding protein embp-	LG03_43.64_867	0.37431	0.426768	-0.628809	LG03_43.64_867	0.684902	0.164371	0.251977	LG03_43.64_867	0.801043	0.096344	0.155747
SFW5772	acyl:coa ligase	LG03_43.8_868	0.533492	0.272872	-0.50284	LG03_43.8_868	0.93843	0.0275983	-0.054659	LG03_43.8_868	0.927618	0.0326307	-0.0646259
SFW8403	26s proteasome non-atpase regulatory subunit 13	LG03_43.91_869	0.890633	0.0503014	-0.100284	LG03_43.91_869	0.793879	0.100246	0.166772	LG03_43.91_869	0.782021	0.106782	0.177106
SFW0528	lipid binding	LG03_43.91_870	0.431819	0.364698	-0.568155	LG03_43.91_870	0.946444	0.0239053	-0.0427458	LG03_43.91_870	0.927145	0.0328523	-0.0579896
SFW0876	dna-binding protein embp-	LG03_43.91_871	0.646953	0.189127	-0.338485	LG03_43.91_871	0.885256	0.0529312	0.093417	LG03_43.91_871	0.937281	0.0281303	0.050812
SFW5530	rac gtpase activating protein	LG03_44.18_872	0.950673	0.0219687	-0.0433955	LG03_44.18_872	0.122916	0.910393	-0.958479	LG03_44.18_872	0.0660971	1.17982	-1.14181
SFW4123	phosphomevalonate kinase	LG03_44.18_873	0.569123	0.244794	0.558322	LG03_44.18_873	0.554961	0.255738	-0.49989	LG03_44.18_873	0.627483	0.202398	-0.410339
SFW8669	protein	LG03_44.18_874	0.277423	0.556858	-0.79282	LG03_44.18_874	0.386907	0.412393	-0.539244	LG03_44.18_874	0.52086	0.283279	-0.400981
SFW3854	growth-regulating factor 1	LG03_44.18_875	0.279624	0.553426	1.03576	LG03_44.18_875	0.946937	0.0236789	0.0548702	LG03_44.18_875	0.96903	0.0136627	0.0320557
SFW4785	protein	LG03_44.68_876	0.850001	0.0705807	-0.139398	LG03_44.68_876	0.379092	0.421255	0.57591	LG03_44.68_876	0.32522	0.487822	0.636124
SFW8656	protein	LG03_44.79_877	0.154987	0.809706	-1.00893	LG03_44.79_877	0.888841	0.0511761	-0.0870179	LG03_44.79_877	0.797515	0.0982609	-0.159091
SFW2131	protein	LG03_44.79_878	0.316865	0.499126	-0.79971	LG03_44.79_878	0.60223	0.220238	0.374554	LG03_44.79_878	0.35079	0.454952	0.67197
SFW6769	---NA---	LG03_44.79_879	0.280256	0.552444	-0.851445	LG03_44.79_879	0.624691	0.204335	0.347451	LG03_44.79_879	0.358676	0.445298	0.653793
SFW0167	phenylcoumaran benzylic ether reductase -like protein	LG03_45.42_880	0.462249	0.335124	-0.510052	LG03_45.42_880	0.878998	0.0560122	0.0923085	LG03_45.42_880	0.987257	0.00556966	0.00966164
SFW7881	protein	LG03_45.59_881	0.410816	0.386353	-0.583841	LG03_45.59_881	0.984245	0.00689672	0.0123347	LG03_45.59_881	0.943443	0.0252843	0.0436974
SFW6125	protein	LG03_45.67_882	0.838621	0.0764342	-0.150202	LG03_45.67_882	0.704912	0.151865	0.247499	LG03_45.67_882	0.64439	0.190851	0.295865
SFW1770	---NA---	LG03_45.67_883	0.617261	0.209531	0.518049	LG03_45.67_883	0.795594	0.0993085	0.229406	LG03_45.67_883	0.960727	0.0173999	0.0436373
SFW3039	ring zinc finger	LG03_45.67_884	0.986842	0.00575257	-0.0125855	LG03_45.67_884	0.661727	0.179321	0.292246	LG03_45.67_884	0.667162	0.175769	0.283049
SFW7857	zinc finger protein glo3-like	LG03_45.67_885	0.266552	0.574217	0.998653	LG03_45.67_885	0.462105	0.335259	0.566058	LG03_45.67_885	0.63007	0.200611	0.371403
SFW1811	protein	LG03_45.67_886	0.530148	0.275603	0.55504	LG03_45.67_886	0.848565	0.0713151	0.144671	LG03_45.67_886	0.951734	0.0214842	-0.0459209
SFW6739	protein	LG03_45.7_887	0.914399	0.0388641	0.105249	LG03_45.7_887	0.572111	0.24252	0.47299	LG03_45.7_887	0.431588	0.364931	0.659491
SFW7749	inositol phosphate kinase	LG03_45.91_888	0.319866	0.495032	-0.834676	LG03_45.91_888	0.195171	0.709584	-0.928939	LG03_45.91_888	0.209683	0.678436	-0.898526
SFW2351	protein	LG03_46.71_889	0.476519	0.321919	-0.50447	LG03_46.71_889	0.816994	0.0877811	-0.140608	LG03_46.71_889	0.989451	0.00460582	-0.0080454
SFW8499	protein	LG03_46.79_890	0.871406	0.0597794	0.122059	LG03_46.79_890	0.998696	0.000566667	0.00105285	LG03_46.79_890	0.994566	0.00236649	0.00438387
SFW6447	---NA---	LG03_46.79_891	0.896712	0.0473472	-0.11353	LG03_46.79_891	0.16336	0.786853	-1.05277	LG03_46.79_891	0.211596	0.674493	-0.945395
SFW7539	luminal binding protein	LG03_46.88_892	0.924728	0.0339862	-0.0690485	LG03_46.88_892	0.903638	0.0440055	0.0761	LG03_46.88_892	0.699672	0.155105	0.241939
SFW1219	cytochrome c oxidase polypeptide vc	LG03_46.88_893	0.760349	0.118987	-0.221984	LG03_46.88_893	0.817793	0.0873567	-0.143871	LG03_46.88_893	0.605806	0.217667	-0.321034
SFW2411	protein	LG03_47.43_894	0.676321	0.169847	0.301441	LG03_47.43_894	0.973397	0.0117101	0.0206177	LG03_47.43_894	0.956287	0.0194119	0.0338921
SFW0668	endo-beta- -glucanase	LG03_47.59_895	0.828393	0.0817637	0.165385	LG03_47.59_895	0.4521	0.344766	0.494854	LG03_47.59_895	0.478417	0.320193	0.465893
SFW8720	---NA---	LG03_47.59_896	0.719324	0.143075	-0.282154	LG03_47.59_896	0.459869	0.337365	0.518496	LG03_47.59_896	0.365717	0.436855	0.62578
SFW2343	protein	LG03_47.59_897	0.58005	0.236535	-0.432433	LG03_47.59_897	0.606922	0.216867	0.359131	LG03_47.59_897	0.528972	0.276568	0.433508
SFW3460	centromeric protein	LG03_47.95_898	0.29167	0.535108	-0.76435	LG03_47.95_898	0.611494	0.213608	-0.322315	LG03_47.95_898	0.74161	0.129825	-0.208198
SFW8052	protein	LG03_47.95_899	0.892198	0.049539	0.122322	LG03_47.95_899	0.281859	0.549969	-0.847482	LG03_47.95_899	0.332588	0.478093	-0.760055
SFW8559	protein	LG03_47.95_900	0.457237	0.339858	0.543433	LG03_47.95_900	0.855626	0.067716	-0.116375	LG03_47.95_900	0.994303	0.0024812	0.00452115
SFW7129	protein	LG03_47.95_901	0.314498	0.502382	0.730919	LG03_47.95_901	0.645728	0.189951	0.292462	LG03_47.95_901	0.764375	0.116693	0.18963
SFW5328	protein	LG03_47.95_902	0.866288	0.0623377	-0.126371	LG03_47.95_902	0.545704	0.263043	0.398784	LG03_47.95_902	0.42793	0.368628	0.519389
SFW0152	centromeric protein	LG03_47.95_903	0.225431	0.646985	-0.865215	LG03_47.95_903	0.485023	0.314238	-0.43531	LG03_47.95_903	0.600528	0.221467	-0.324738
SFW7077	receptor serine threonine	LG03_47.95_904	0.721911	0.141516	-0.290533	LG03_47.95_904	0.381976	0.417964	0.644034	LG03_47.95_904	0.3115	0.506541	0.735933
SFW4495	dehydration-responsive expressed	LG03_48.12_905	0.0355513	1.44914	-2.03512	LG03_48.12_905	0.279247	0.554011	1.00931	LG03_48.12_905	0.146367	0.834556	1.34775
SFW6816	protein	LG03_48.12_906	0.40268	0.39504	-0.60011	LG03_48.12_906	0.850496	0.0703275	0.117088	LG03_48.12_906	0.849646	0.0707621	0.117959
SFW5377	nicotiana lesion-inducing like	LG03_48.12_907	0.164886	0.782816	-1.12427	LG03_48.12_907	0.955056	0.0199713	0.0396303	LG03_48.12_907	0.95127	0.0216962	-0.0427894
SFW7550	rwp-rk domain-containing protein	LG03_48.12_908	0.45166	0.345189	0.512178	LG03_48.12_908	0.893192	0.0490551	-0.0823141	LG03_48.12_908	0.925973	0.0334017	-0.0564041
SFW8405	40s ribosomal protein s11	LG03_48.12_909	0.594518	0.225835	-0.433147	LG03_48.12_909	0.593714	0.226423	-0.38288	LG03_48.12_909	0.427113	0.369457	-0.569043
SFW2261	carnitine racemase like protein	LG03_48.12_910	0.0253413	1.59617	-2.56585	LG03_48.12_910	0.703376	0.152812	0.394837	LG03_48.12_910	0.602868	0.219778	0.537166
SFW8670	---NA---	LG03_48.12_911	0.021416	1.66926	-2.64762	LG03_48.12_911	0.743444	0.128752	0.34074	LG03_48.12_911	0.640492	0.193486	0.484117
SFW4812	asparaginyl endopeptidase rep-2	LG03_48.12_912	0.423235	0.373418	-0.696759	LG03_48.12_912	0.124792	0.903812	-1.17529	LG03_48.12_912	0.180361	0.743857	-1.03497
SFW2002	2c-methyl-d-erythritol -cyclodiphosphate synthase	LG03_48.12_913	0.540938	0.266853	0.471911	LG03_48.12_913	0.0785943	1.10461	1.21202	LG03_48.12_913	0.0684802	1.16443	1.23504
SFW4383	monodehydroascorbate reductase	LG03_48.12_914	0.833549	0.0790691	0.159184	LG03_48.12_914	0.351848	0.453645	0.613281	LG03_48.12_914	0.267979	0.571899	0.726183
SFW5920	not2 not3 not5 family expressed	LG03_48.12_915	0.239602	0.620509	-0.83947	LG03_48.12_915	0.594231	0.226045	-0.328164	LG03_48.12_915	0.858872	0.0660717	-0.109941
SFW6063	pectin acetylesterase	LG03_48.12_917	0.254299	0.594655	-0.826387	LG03_48.12_917	0.053079	1.27508	-1.22133	LG03_48.12_917	0.0288185	1.54033	-1.37543
SFW7465	2c-methyl-d-erythritol -cyclodiphosphate synthase	LG03_48.12_918	0.473011	0.325128	0.554201	LG03_48.12_918	0.388682	0.410405	0.573191	LG03_48.12_918	0.252083	0.598456	0.758093
SFW8103	peroxidase 43	LG03_48.12_919	0.818113	0.0871866	-0.148753	LG03_48.12_919	0.432602	0.363911	-0.443552	LG03_48.12_919	0.370554	0.431148	-0.504367
SFW2485	protein	LG03_48.12_920	0.331244	0.479851	0.705489	LG03_48.12_920	0.864117	0.0634274	-0.108098	LG03_48.12_920	0.767108	0.115143	-0.187678
SFW2866	proline-rich family protein	LG03_48.12_921	0.589765	0.229321	0.411789	LG03_48.12_921	0.549772	0.259818	0.393099	LG03_48.12_921	0.368874	0.433121	0.587753
SFW1530	protein	LG03_48.12_922	0.0165943	1.78004	-2.31343	LG03_48.12_922	0.584069	0.233536	0.507241	LG03_48.12_922	0.340511	0.467869	0.876858
SFW1519	protein	LG03_48.12_923	0.0101621	1.99302	-2.65856	LG03_48.12_923	0.558051	0.253326	0.589279	LG03_48.12_923	0.336876	0.47253	0.957808
SFW0154	zim motif family expressed	LG03_48.12_924	0.0942355	1.02579	-0.933178	LG03_48.12_924	0.4871	0.312382	-0.352745	LG03_48.12_924	0.690333	0.160941	-0.20078
SFW3127	nitrilase-associated protein	LG03_48.12_925	0.446989	0.349703	0.572977	LG03_48.12_925	0.333877	0.476414	0.627344	LG03_48.12_925	0.226499	0.644933	0.781246
SFW2736	at5g18400 f20l16_120	LG03_49.28_926	0.567971	0.245674	0.407182	LG03_49.28_926	0.6405	0.193481	-0.292649	LG03_49.28_926	0.609482	0.215039	-0.31768
SFW6696	membrane transporter like protein	LG03_49.46_927	0.862845	0.0640672	-0.13107	LG03_49.46_927	0.140309	0.852913	-1.00025	LG03_49.46_927	0.123248	0.909219	-1.04029
SFW4791	legumain-like protease	LG03_49.72_928	0.993464	0.00284793	0.00589996	LG03_49.72_928	0.282781	0.548549	-0.673664	LG03_49.72_928	0.224767	0.648267	-0.76567
SFW0495	membrane transporter like protein	LG03_49.72_929	0.633569	0.198206	-0.388472	LG03_49.72_929	0.442254	0.354329	-0.545519	LG03_49.72_929	0.427671	0.36889	-0.554981
SFW2654	protein	LG03_49.72_930	0.916399	0.0379152	-0.109496	LG03_49.72_930	0.372449	0.428933	-0.798914	LG03_49.72_930	0.338148	0.470893	-0.856581
SFW1181	---NA---	LG03_49.72_931	0.382152	0.417764	-0.626967	LG03_49.72_931	0.7493	0.125344	0.201149	LG03_49.72_931	0.654396	0.184159	0.282932
SFW2731	methyl binding domain protein	LG03_49.72_932	0.571603	0.242906	-0.437494	LG03_49.72_932	0.695684	0.157588	-0.266334	LG03_49.72_932	0.584584	0.233153	-0.365506
SFW4627	at1g60560 f8a5_10	LG03_49.72_933	0.983991	0.00700871	0.0165515	LG03_49.72_933	0.612378	0.212981	-0.370101	LG03_49.72_933	0.589723	0.229352	-0.396613
SFW3434	srg1-like protein	LG03_50.08_935	0.485143	0.31413	-0.490623	LG03_50.08_935	0.943723	0.0251555	0.0430484	LG03_50.08_935	0.934027	0.0296407	0.0504869
SFW8461	testis intracellular mediator protein	LG03_50.08_936	0.55804	0.253335	-0.42196	LG03_50.08_936	0.616071	0.21037	0.317947	LG03_50.08_936	0.528676	0.27681	0.401217
SFW0164	got1-like family protein	LG03_50.08_937	0.563338	0.249231	0.400107	LG03_50.08_937	0.172356	0.763572	0.824038	LG03_50.08_937	0.234234	0.63035	0.717607
SFW8759	serine protease-like protein	LG03_50.44_938	0.489798	0.309983	0.444795	LG03_50.44_938	0.103281	0.985978	0.930266	LG03_50.44_938	0.0410738	1.38644	1.17206
SFW9328	---NA---	LG03_50.53_940	0.458471	0.338688	0.538125	LG03_50.53_940	0.0541424	1.26646	1.23555	LG03_50.53_940	0.0516343	1.28706	1.23916
SFW8756	protein	LG03_50.53_941	0.935701	0.0288629	-0.0519935	LG03_50.53_941	0.541393	0.266487	0.34941	LG03_50.53_941	0.433313	0.363199	0.448765
SFW6626	pollen-specific protein	LG03_51.06_942	0.405297	0.392227	-0.581219	LG03_51.06_942	0.322405	0.491599	-0.611668	LG03_51.06_942	0.421514	0.375188	-0.497985
SFW6995	cytochrome p450	LG03_51.06_943	0.996071	0.00170986	-0.00394768	LG03_51.06_943	0.469725	0.328156	-0.512917	LG03_51.06_943	0.429616	0.36692	-0.56621
SFW4945	protein	LG03_51.42_944	0.530064	0.275672	-0.558925	LG03_51.42_944	0.834125	0.0787689	-0.163244	LG03_51.42_944	0.91888	0.0367412	-0.0781066
SFW4920	vacuolar atp synthase subunit f	LG03_53.28_945	0.572064	0.242555	0.352459	LG03_53.28_945	0.228268	0.641556	0.667611	LG03_53.28_945	0.208843	0.680179	0.697656
SFW6745	zinc ion binding	LG03_53.37_946	0.39957	0.398407	-0.55489	LG03_53.37_946	0.941955	0.0259699	0.0428977	LG03_53.37_946	0.680865	0.166939	0.243927
SFW8475	at3g16670 mgl6_12	LG03_53.37_947	0.662252	0.178977	-0.283002	LG03_53.37_947	0.612466	0.212918	0.293348	LG03_53.37_947	0.418744	0.378051	0.471134
SFW7452	PREDICTED: hypothetical protein [Vitis vinifera]	LG03_53.46_948	0.929857	0.0315837	-0.060953	LG03_53.46_948	0.0339932	1.46861	1.3007	LG03_53.46_948	0.0212497	1.67265	1.42207
SFW1747	enoyl- hydratase	LG03_53.55_949	0.43217	0.364346	0.565475	LG03_53.55_949	0.414226	0.382763	0.503648	LG03_53.55_949	0.315531	0.500958	0.619272
SFW8467	protein	LG03_56.12_950	0.418687	0.378111	0.676225	LG03_56.12_950	0.79009	0.102323	-0.199452	LG03_56.12_950	0.973134	0.0118273	-0.0248225
SFW9114	eukaryotic translation initiation	LG03_56.3_951	0.436932	0.359586	-0.573307	LG03_56.3_951	0.334266	0.475908	-0.659677	LG03_56.3_951	0.422032	0.374655	-0.542177
SFW2610	dnaj heat shock n-terminal domain-containing protein	LG03_56.39_953	0.849948	0.0706077	0.115593	LG03_56.39_953	0.270834	0.567296	-0.606919	LG03_56.39_953	0.204333	0.689662	-0.695704
SFW8608	unknown [Picea sitchensis]	LG03_56.39_954	0.322338	0.491688	0.753901	LG03_56.39_954	0.780326	0.107724	0.191796	LG03_56.39_954	0.919044	0.0366639	0.06918
SFW1721	dnaj-like protein	LG03_56.39_955	0.669351	0.174346	-0.255811	LG03_56.39_955	0.170547	0.768156	-0.737844	LG03_56.39_955	0.169336	0.77125	-0.731781
SFW4494	PREDICTED: hypothetical protein [Vitis vinifera]	LG03_56.73_956	0.721167	0.141964	0.319465	LG03_56.73_956	0.69368	0.158841	-0.325513	LG03_56.73_956	0.659996	0.180458	-0.356025
SFW5373	methyl binding protein 2	LG03_56.75_957	0.233425	0.631853	0.820128	LG03_56.75_957	0.444404	0.352222	-0.473507	LG03_56.75_957	0.249282	0.603309	-0.711976
SFW6291	unnamed protein product [Vitis vinifera]	LG03_57.1_958	0.874095	0.0584416	0.112181	LG03_57.1_958	0.731233	0.135944	-0.224163	LG03_57.1_958	0.4387	0.357833	-0.495656
SFW0841	heat shock	LG03_57.19_959	0.496687	0.303918	-0.644343	LG03_57.19_959	0.572733	0.242048	-0.461931	LG03_57.19_959	0.560314	0.251568	-0.47861
SFW0080	f-box domain containing protein	LG03_57.19_960	0.69533	0.157809	-0.270345	LG03_57.19_960	0.603649	0.219215	-0.318552	LG03_57.19_960	0.503591	0.297922	-0.406168
SFW0855	calcium-dependent protein kinase	LG03_57.19_961	0.922874	0.0348577	-0.063414	LG03_57.19_961	0.275186	0.560374	0.642959	LG03_57.19_961	0.25007	0.601939	0.672814
SFW7225	prolyl 4-hydroxylase alpha	LG03_57.9_962	0.652206	0.185615	-0.269407	LG03_57.9_962	0.27896	0.554458	-0.59244	LG03_57.9_962	0.214724	0.668119	-0.678084
SFW6198	calcium-dependent protein kinase	LG03_57.9_963	0.582166	0.234953	0.349477	LG03_57.9_963	0.156369	0.805848	0.80402	LG03_57.9_963	0.134037	0.872776	0.843074
SFW1158	breast carcinoma amplified	LG03_58.35_964	0.137861	0.86056	0.969113	LG03_58.35_964	0.460762	0.336524	0.423862	LG03_58.35_964	0.570933	0.243415	0.325371
SFW2816	kelch repeat-containing serine threonine phosphoesterase family expressed	LG03_60.3_965	0.724312	0.140075	-0.246396	LG03_60.3_965	0.657824	0.18189	0.276422	LG03_60.3_965	0.518101	0.285585	0.400344
SFW0364	protein kinase like	LG03_60.39_966	0.153704	0.813316	0.855517	LG03_60.39_966	0.989859	0.00442675	-0.00699389	LG03_60.39_966	0.756085	0.121429	-0.171516
SFW6708	se dna binding transcription factor	LG03_60.66_967	0.452526	0.344357	0.476631	LG03_60.66_967	0.405521	0.391987	-0.478278	LG03_60.66_967	0.392696	0.405943	-0.484722
SFW5883	af367291_1at1g05960 t21e18_20	LG03_60.66_968	0.183902	0.735414	1.22781	LG03_60.66_968	0.38837	0.410754	0.693236	LG03_60.66_968	0.25827	0.587926	0.89512
SFW2239	c2h2 zinc-finger protein	LG03_60.66_969	0.227224	0.643545	0.777129	LG03_60.66_969	0.764346	0.11671	-0.174606	LG03_60.66_969	0.739468	0.131081	-0.191081
SFW2549	cysteine protease	LG03_60.74_970	0.941183	0.0263257	-0.0525668	LG03_60.74_970	0.492193	0.307864	-0.453986	LG03_60.74_970	0.434523	0.361987	-0.512976
SFW5636	cysteine proteinase inhibitor	LG03_60.74_971	0.0105153	1.97818	-2.50482	LG03_60.74_971	0.772981	0.111831	0.270883	LG03_60.74_971	0.49394	0.306326	0.63536
SFW5643	protein	LG03_60.92_972	0.367235	0.435056	-0.574318	LG03_60.92_972	0.40429	0.393307	0.475953	LG03_60.92_972	0.208226	0.681465	0.722726
SFW1944	protein	LG03_61.72_973	0.116766	0.932682	-1.12571	LG03_61.72_973	0.958815	0.0182652	-0.0331274	LG03_61.72_973	0.975978	0.01056	0.0191082
SFW6348	cryptochrome 2	LG03_62.07_974	0.267753	0.572265	0.784578	LG03_62.07_974	0.684083	0.164891	-0.262999	LG03_62.07_974	0.586875	0.231454	-0.341223
SFW5064	ankyrin protein	LG03_63.06_975	0.261175	0.583068	-0.871489	LG03_63.06_975	0.240236	0.619362	-0.780543	LG03_63.06_975	0.378175	0.422307	-0.584742
SFW6017	cryptochrome 2	LG03_63.86_976	0.251529	0.599412	-0.793401	LG03_63.86_976	0.98895	0.00482553	-0.00859338	LG03_63.86_976	0.75463	0.122266	0.194699
SFW5484	protein	LG03_64.13_977	0.206611	0.684847	0.887014	LG03_64.13_977	0.69682	0.15688	-0.248404	LG03_64.13_977	0.58304	0.234302	-0.345239
SFW9023	bromodomain protein	LG03_64.32_978	0.912255	0.0398835	-0.0795166	LG03_64.32_978	0.695882	0.157464	0.245389	LG03_64.32_978	0.581146	0.235715	0.347177
SFW3293	vamp-like protein ykt62	LG03_64.32_979	0.0873913	1.05853	1.14504	LG03_64.32_979	0.340514	0.467865	0.555178	LG03_64.32_979	0.431017	0.365506	0.456982
SFW1860	nicotiana lesion-inducing like	LG03_64.75_980	0.594955	0.225516	0.390442	LG03_64.75_980	0.836189	0.0776954	-0.131646	LG03_64.75_980	0.872463	0.0592529	-0.102182
SFW7551	protein	LG03_64.75_981	0.160658	0.794098	-1.00333	LG03_64.75_981	0.784662	0.105317	-0.17357	LG03_64.75_981	0.746803	0.126794	-0.204399
SFW8416	desacetoxyvindoline 4-	LG03_64.75_982	0.968012	0.0141194	-0.0298761	LG03_64.75_982	0.705828	0.151301	-0.245721	LG03_64.75_982	0.562592	0.249807	-0.377178
SFW0853	carnitine racemase like protein	LG03_64.93_983	0.0492476	1.30762	-2.19522	LG03_64.93_983	0.53671	0.27026	0.622075	LG03_64.93_983	0.447971	0.34875	0.761031
SFW0662	hypothetical protein [Vitis vinifera]	LG03_64.93_984	0.235087	0.628771	-0.848905	LG03_64.93_984	0.516498	0.286931	-0.404306	LG03_64.93_984	0.545385	0.263297	-0.370674
SFW5451	ethylene receptor	LG03_64.93_985	0.0807647	1.09278	-1.83438	LG03_64.93_985	0.531494	0.274501	0.588796	LG03_64.93_985	0.43394	0.36257	0.732852
SFW2368	phosphatidylcholine transfer	LG03_64.93_986	0.00630092	2.2006	-2.79046	LG03_64.93_986	0.689202	0.161654	-0.365059	LG03_64.93_986	0.76219	0.117937	-0.27553
SFW1066	auxin-responsive protein	LG03_65.73_987	0.186364	0.729637	-0.996732	LG03_65.73_987	0.52843	0.277012	0.418867	LG03_65.73_987	0.534406	0.272129	0.41114
SFW7926	fiber protein fb11	LG03_65.91_988	0.582232	0.234904	-0.326091	LG03_65.91_988	0.902726	0.0444439	-0.0638177	LG03_65.91_988	0.945458	0.0243579	-0.0354038
SFW4140	oxysterol-binding protein	LG03_66.89_989	0.208132	0.681661	-0.758522	LG03_66.89_989	0.34665	0.460108	-0.500391	LG03_66.89_989	0.386924	0.412374	-0.45574
SFW3718	enoyl- hydratase isomerase family protein	LG03_68.39_990	0.342696	0.465091	-0.692643	LG03_68.39_990	0.11244	0.949078	-1.01401	LG03_68.39_990	0.130454	0.884543	-0.954869
SFW6333	nitroreductase family	LG03_69.55_991	0.990625	0.0040908	-0.00944049	LG03_69.55_991	0.0535697	1.27108	1.36963	LG03_69.55_991	0.0577278	1.23862	1.33536
SFW7865	gras family transcription factor	LG03_69.73_992	0.20677	0.684513	0.874048	LG03_69.73_992	0.813902	0.089428	0.142904	LG03_69.73_992	0.823935	0.0841071	0.132683
SFW9398	nucleotide sugar epimerase	LG03_69.73_993	0.885843	0.0526431	0.104567	LG03_69.73_993	0.383053	0.416741	0.549959	LG03_69.73_993	0.263669	0.578941	0.707558
SFW3787	ob fold-containing nucleic acid binding	LG03_69.73_994	0.969535	0.0134363	-0.0273079	LG03_69.73_994	0.478238	0.320356	0.439943	LG03_69.73_994	0.304855	0.515907	0.639041
SFW7131	protein	LG03_69.91_995	0.900362	0.0455828	-0.0848148	LG03_69.91_995	0.17861	0.748094	0.792859	LG03_69.91_995	0.306265	0.513903	0.599047
SFW4702	peptidase m1 family protein	LG03_71.38_996	0.739035	0.131335	0.241181	LG03_71.38_996	0.334356	0.475791	-0.612716	LG03_71.38_996	0.228775	0.640592	-0.764715
SFW5979	armadillo beta-catenin repeat family protein	LG03_71.76_997	0.726391	0.13883	0.221938	LG03_71.76_997	0.900465	0.0455333	-0.070147	LG03_71.76_997	0.930684	0.0311976	0.0484556
SFW4141	malate oxidoreductase	LG03_71.76_999	0.695587	0.157649	0.250653	LG03_71.76_999	0.913812	0.0391432	-0.0614656	LG03_71.76_999	0.893344	0.0489814	0.0755542
SFW0281	armadillo beta-catenin-like repeat family expressed	LG03_71.76_1000	0.46584	0.331763	0.465646	LG03_71.76_1000	0.741558	0.129855	0.186527	LG03_71.76_1000	0.59179	0.227832	0.301035
SFW4484	dynamin-related protein 1a	LG03_71.76_1001	0.636496	0.196204	0.309874	LG03_71.76_1001	0.95565	0.0197013	-0.0325062	LG03_71.76_1001	0.932467	0.0303667	0.0489179
SFW7173	potassium efflux antiporter	LG03_71.76_1002	0.564256	0.248524	0.386046	LG03_71.76_1002	0.725699	0.139243	0.208469	LG03_71.76_1002	0.652992	0.185092	0.264296
SFW1595	protein	LG03_71.76_1003	0.382082	0.417844	0.586537	LG03_71.76_1003	0.486523	0.312897	0.414154	LG03_71.76_1003	0.430917	0.365606	0.464142
SFW8873	---NA---	LG04_0_1004	0.115165	0.93868	-0.963385	LG04_0_1004	0.0949327	1.02258	-0.893706	LG04_0_1004	0.202904	0.692709	-0.679393
SFW8999	map kinase kinase 5	LG04_0_1005	0.413259	0.383778	-0.501411	LG04_0_1005	0.541817	0.266148	-0.325199	LG04_0_1005	0.633431	0.198301	-0.253615
SFW6379	protein	LG04_0_1006	0.263067	0.579933	-0.693303	LG04_0_1006	0.364371	0.438457	-0.489343	LG04_0_1006	0.465988	0.331625	-0.392307
SFW2669	constans-like1 protein	LG04_0_1007	0.216632	0.664277	-0.772344	LG04_0_1007	0.305207	0.515405	-0.557195	LG04_0_1007	0.355272	0.449438	-0.501852
SFW1528	fyve finger-containing phosphoinositide	LG04_0.39_1008	0.122307	0.912548	1.14361	LG04_0.39_1008	0.567967	0.245677	0.37034	LG04_0.39_1008	0.604231	0.218797	0.335365
SFW3768	translation initiation factor eif-2b alpha subunit	LG04_0.48_1009	0.526181	0.278865	0.512533	LG04_0.48_1009	0.676468	0.169753	0.30011	LG04_0.48_1009	0.952827	0.0209859	0.0424002
SFW0703	at1g71070 f23n20_6	LG04_0.75_1013	0.303273	0.518166	-0.622834	LG04_0.75_1013	0.491122	0.30881	-0.367945	LG04_0.75_1013	0.568277	0.24544	-0.302829
SFW1084	phosphoglycerate dehydrogenase	LG04_0.75_1014	0.407681	0.389679	-0.519872	LG04_0.75_1014	0.740529	0.130458	-0.184714	LG04_0.75_1014	0.928638	0.0321534	-0.0496128
SFW3906	ca2+ antiporter cation exchanger	LG04_0.81_1015	0.356867	0.447493	-0.576424	LG04_0.81_1015	0.674807	0.17082	-0.233033	LG04_0.81_1015	0.851443	0.0698442	-0.103271
SFW3096	membrane protein ptm1-like	LG04_3.28_1016	0.823781	0.0841883	-0.131843	LG04_3.28_1016	0.655682	0.183307	0.230994	LG04_3.28_1016	0.706288	0.151018	0.194727
SFW5452	r- sec22-family	LG04_3.28_1017	0.487799	0.311759	0.409638	LG04_3.28_1017	0.540025	0.267587	0.313147	LG04_3.28_1017	0.656243	0.182935	0.227304
SFW5460	40s ribosomal protein s29	LG04_4.56_1018	0.0541363	1.26651	1.12428	LG04_4.56_1018	0.14992	0.824141	0.736959	LG04_4.56_1018	0.0851537	1.0698	0.876889
SFW1258	developmentally regulated gtp-binding	LG04_4.98_1019	0.457165	0.339927	0.707328	LG04_4.98_1019	0.376992	0.423668	0.718761	LG04_4.98_1019	0.229934	0.638397	0.977376
SFW5232	lipoxygenase	LG04_5.2_1020	0.800387	0.0967001	0.167209	LG04_5.2_1020	0.391183	0.407621	0.487374	LG04_5.2_1020	0.379326	0.420988	0.497991
SFW6307	plastid ppgpp synthase	LG04_5.82_1021	0.596854	0.224132	-0.396957	LG04_5.82_1021	0.239217	0.621209	-0.772082	LG04_5.82_1021	0.255658	0.59234	-0.74543
SFW5958	lipoxygenase	LG04_5.96_1022	0.443274	0.353328	0.559446	LG04_5.96_1022	0.738761	0.131496	0.208617	LG04_5.96_1022	0.713565	0.146566	0.228952
SFW8079	---NA---	LG04_7.99_1023	0.653723	0.184606	0.291969	LG04_7.99_1023	0.828308	0.0818084	0.122436	LG04_7.99_1023	0.932055	0.0305585	0.0481186
SFW1529	protein	LG04_10.03_1024	0.150543	0.822338	1.11656	LG04_10.03_1024	0.265506	0.575925	0.766787	LG04_10.03_1024	0.233426	0.63185	0.820822
SFW4901	at1g72970 f3n23_17	LG04_10.06_1025	0.317955	0.497634	0.513659	LG04_10.06_1025	0.298864	0.524526	0.480376	LG04_10.06_1025	0.236497	0.626174	0.543043
SFW2486	chaperonin cpn60- mitochondrial expressed	LG04_10.5_1026	0.998787	0.000527156	0.000995136	LG04_10.5_1026	0.811685	0.0906125	-0.137701	LG04_10.5_1026	0.827175	0.0824024	-0.126174
SFW6869	multidrug resistance-associated protein 3 ( 3) abc-	LG04_12.07_1027	0.403727	0.393912	0.46936	LG04_12.07_1027	0.0514852	1.28832	0.973573	LG04_12.07_1027	0.117723	0.929137	0.777229
SFW4052	dead box atp-dependent rna	LG04_12.07_1028	0.255227	0.593073	0.841575	LG04_12.07_1028	0.961371	0.0171088	-0.0314875	LG04_12.07_1028	0.810041	0.091493	0.155326
SFW8789	receptor protein	LG04_14.25_1029	0.381578	0.418417	-0.667324	LG04_14.25_1029	0.159051	0.798464	-0.951814	LG04_14.25_1029	0.0860047	1.06548	-1.15718
SFW0862	atb beta nucleotide binding protein phosphatase type 2a regulator	LG04_14.25_1030	0.809882	0.091578	0.138914	LG04_14.25_1030	0.806643	0.0933184	-0.124084	LG04_14.25_1030	0.898354	0.0465523	-0.0644896
SFW1583	rna methyltransferase	LG04_15.49_1031	0.773542	0.111516	0.147075	LG04_15.49_1031	0.745217	0.127717	0.147772	LG04_15.49_1031	0.913816	0.0391413	-0.0491967
SFW8268	nadp-malic enzyme	LG04_15.58_1032	0.748147	0.126013	-0.17378	LG04_15.58_1032	0.638972	0.194518	-0.227384	LG04_15.58_1032	0.43169	0.364828	-0.381642
SFW9174	protein	LG04_17.95_1033	0.864166	0.0634029	0.130736	LG04_17.95_1033	0.25176	0.599013	0.783605	LG04_17.95_1033	0.290404	0.536997	0.720728
SFW8442	---NA---	LG04_19.54_1034	0.370227	0.431531	0.512097	LG04_19.54_1034	0.313346	0.503976	0.515951	LG04_19.54_1034	0.232993	0.632657	0.608109
SFW9059	protein	LG04_19.54_1035	0.883203	0.0539396	0.10003	LG04_19.54_1035	0.870778	0.0600927	-0.0995945	LG04_19.54_1035	0.986384	0.00595399	0.0104335
SFW2206	protein	LG04_19.72_1036	0.282288	0.549308	0.545822	LG04_19.72_1036	0.127055	0.896008	0.697328	LG04_19.72_1036	0.212302	0.673045	0.566305
SFW7670	cysteine proteinase	LG04_20.7_1037	0.828899	0.0814986	0.124513	LG04_20.7_1037	0.229225	0.639738	-0.621622	LG04_20.7_1037	0.555872	0.255025	-0.301104
SFW0255	adenine nucleotide translocase	LG04_21.64_1038	0.856335	0.0673562	0.114618	LG04_21.64_1038	0.743486	0.128727	0.180281	LG04_21.64_1038	0.493589	0.306635	0.376322
SFW3144	protein	LG04_22_1039	0.402448	0.39529	0.747997	LG04_22_1039	0.0636742	1.19604	1.46343	LG04_22_1039	0.0514906	1.28827	1.53563
SFW8378	esterase lipase thioesterase family protein	LG04_24.48_1040	0.744676	0.128033	0.207221	LG04_24.48_1040	0.203467	0.691506	0.703937	LG04_24.48_1040	0.263705	0.578882	0.617353
SFW2329	protein	LG04_24.48_1041	0.28947	0.538397	-0.688502	LG04_24.48_1041	0.0977711	1.00979	-0.940293	LG04_24.48_1041	0.18185	0.740286	-0.754694
SFW4770	PREDICTED: hypothetical protein [Vitis vinifera]	LG04_25.62_1042	0.126292	0.898624	0.943434	LG04_25.62_1042	0.0317483	1.49828	1.16973	LG04_25.62_1042	0.0256315	1.59123	1.21401
SFW5692	protein	LG04_25.77_1043	0.212524	0.672592	0.724948	LG04_25.77_1043	0.106968	0.970746	0.82607	LG04_25.77_1043	0.13402	0.872829	0.764871
SFW6474	transducin family protein wd-40 repeat family protein	LG04_25.77_1044	0.657438	0.182146	0.226987	LG04_25.77_1044	0.286182	0.543358	0.498812	LG04_25.77_1044	0.26527	0.576312	0.515069
SFW1823	phospholipase d alpha	LG04_25.85_1045	0.522422	0.281978	0.449943	LG04_25.85_1045	0.414762	0.382201	0.505258	LG04_25.85_1045	0.354538	0.450337	0.57639
SFW0374	histone 2	LG04_25.85_1046	0.363732	0.439218	-0.642159	LG04_25.85_1046	0.369468	0.432423	-0.551389	LG04_25.85_1046	0.335577	0.474208	-0.584063
SFW6263	splicing factor prp8	LG04_27.35_1047	0.897917	0.0467636	0.0737347	LG04_27.35_1047	0.472543	0.325558	0.367585	LG04_27.35_1047	0.54101	0.266795	0.312046
SFW7558	protein	LG04_27.35_1048	0.912406	0.0398117	-0.0689306	LG04_27.35_1048	0.520974	0.283184	0.356656	LG04_27.35_1048	0.555878	0.25502	0.327035
SFW4607	protein	LG04_27.53_1049	0.721865	0.141544	0.31975	LG04_27.53_1049	0.430708	0.365817	0.622249	LG04_27.53_1049	0.543434	0.264853	0.478832
SFW7253	protein	LG04_27.53_1050	0.389565	0.40942	-0.538768	LG04_27.53_1050	0.774267	0.111109	0.1616	LG04_27.53_1050	0.941641	0.0261146	0.0409053
SFW6638	---NA---	LG04_27.7_1051	0.0023836	2.62277	2.86728	LG04_27.7_1051	0.0349695	1.45631	1.77033	LG04_27.7_1051	0.0170069	1.76938	1.99259
SFW2922	protein	LG04_29_1053	0.959622	0.0179	-0.0272066	LG04_29_1053	0.325414	0.487564	0.476157	LG04_29_1053	0.668675	0.174785	0.205142
SFW0664	snf1-related kinase interacting protein ski2	LG04_29.63_1054	0.495366	0.305073	0.42697	LG04_29.63_1054	0.576967	0.238849	-0.316167	LG04_29.63_1054	0.875357	0.0578148	-0.0881452
SFW6665	atp binding	LG04_29.63_1055	0.430425	0.366103	0.500252	LG04_29.63_1055	0.118638	0.925776	0.88417	LG04_29.63_1055	0.243121	0.614177	0.654021
SFW0991	predicted protein [Populus trichocarpa]	LG04_31.59_1056	0.213375	0.670857	-1.24318	LG04_31.59_1056	0.306285	0.513874	-0.874072	LG04_31.59_1056	0.283419	0.547571	-0.915499
SFW8039	histone h2	LG04_33.37_1057	0.95314	0.0208433	-0.0425964	LG04_33.37_1057	0.647849	0.188526	-0.296424	LG04_33.37_1057	0.682947	0.165613	-0.264604
SFW9104	succinate fumarate mitochondrial	LG04_33.42_1058	0.764188	0.1168	-0.188744	LG04_33.42_1058	0.863987	0.0634927	-0.0951015	LG04_33.42_1058	0.781393	0.10713	-0.153892
SFW2894	protein	LG04_35.95_1060	0.989149	0.00473833	0.01074	LG04_35.95_1060	0.490969	0.308946	0.475558	LG04_35.95_1060	0.6915	0.160208	0.272973
SFW7218	coiled-coil domain containing 84	LG04_36.01_1061	0.344444	0.462881	0.775144	LG04_36.01_1061	0.179848	0.745094	0.941155	LG04_36.01_1061	0.286335	0.543126	0.746131
SFW2220	protein	LG04_36.01_1062	0.835465	0.0780718	-0.168119	LG04_36.01_1062	0.69245	0.159611	0.27471	LG04_36.01_1062	0.802397	0.0956108	0.173077
SFW8641	protein	LG04_36.01_1063	0.518717	0.28507	0.531123	LG04_36.01_1063	0.157167	0.803639	1.00142	LG04_36.01_1063	0.201608	0.695493	0.899466
SFW2956	zinc finger family expressed	LG04_36.95_1065	0.102388	0.989749	1.81127	LG04_36.95_1065	0.548407	0.260897	0.576966	LG04_36.95_1065	0.416869	0.38	0.779568
SFW0538	protein	LG04_37.49_1066	0.529003	0.276542	-0.401669	LG04_37.49_1066	0.642369	0.192216	0.265936	LG04_37.49_1066	0.903967	0.0438476	0.0685739
SFW5139	protein kinase	LG04_37.49_1067	0.900904	0.0453215	0.0777055	LG04_37.49_1067	0.21656	0.664421	0.690254	LG04_37.49_1067	0.339343	0.469361	0.529852
SFW0636	conserved hypothetical protein [Ricinus communis]	LG04_37.68_1068	0.137633	0.861276	0.806985	LG04_37.68_1068	0.0183743	1.73579	1.15388	LG04_37.68_1068	0.0279327	1.55389	1.06236
SFW5476	40s ribosomal protein	LG04_37.71_1069	0.937247	0.0281461	0.0580549	LG04_37.71_1069	0.934186	0.0295669	-0.0541747	LG04_37.71_1069	0.916779	0.0377353	0.0685279
SFW7915	---NA---	LG04_37.95_1070	0.994044	0.00259435	0.0043357	LG04_37.95_1070	0.289467	0.538402	0.553219	LG04_37.95_1070	0.351744	0.453773	0.481813
SFW0715	---NA---	LG04_37.95_1071	0.994044	0.00259435	0.0043357	LG04_37.95_1071	0.289467	0.538402	0.553219	LG04_37.95_1071	0.351744	0.453773	0.481813
SFW6612	---NA---	LG04_38.43_1072	0.0767231	1.11507	1.06151	LG04_38.43_1072	0.398052	0.40006	0.451558	LG04_38.43_1072	0.1841	0.734946	0.703861
SFW3576	translocon tic40	LG04_38.43_1073	0.0638447	1.19487	1.21196	LG04_38.43_1073	0.380909	0.419179	0.503629	LG04_38.43_1073	0.229068	0.640036	0.686399
SFW1481	protein	LG04_38.43_1074	0.0873655	1.05866	0.968578	LG04_38.43_1074	0.533392	0.272953	0.317856	LG04_38.43_1074	0.30635	0.513783	0.517123
SFW6963	anthranilate phosphoribosyltransferase	LG04_38.88_1075	0.36618	0.436306	0.50625	LG04_38.88_1075	0.101777	0.992349	0.816938	LG04_38.88_1075	0.0942586	1.02568	0.828817
SFW5688	corticosteroid 11-beta-	LG04_38.88_1076	0.978644	0.0093754	-0.0182444	LG04_38.88_1076	0.969777	0.0133282	-0.0230909	LG04_38.88_1076	0.973993	0.0114443	-0.0198194
SFW5520	protein	LG04_38.88_1077	0.474491	0.323772	-0.414931	LG04_38.88_1077	0.062185	1.20631	-0.974635	LG04_38.88_1077	0.0763266	1.11732	-0.922787
SFW8491	---NA---	LG04_38.88_1078	0.119725	0.921816	0.84204	LG04_38.88_1078	0.00178972	2.74721	1.53812	LG04_38.88_1078	0.0055803	2.25334	1.35351
SFW1590	transposon expressed	LG04_38.88_1079	0.614247	0.211657	0.34143	LG04_38.88_1079	0.77378	0.111383	0.176444	LG04_38.88_1079	0.695855	0.157481	0.239146
SFW7938	---NA---	LG04_38.96_1080	0.0398505	1.39957	1.3017	LG04_38.96_1080	0.000459519	3.3377	2.00248	LG04_38.96_1080	0.000876017	3.05749	1.88962
SFW5334	atp-dependent clp protease atp-binding subunit	LG04_38.96_1081	0.120351	0.919552	0.946405	LG04_38.96_1081	0.00178487	2.74839	1.73738	LG04_38.96_1081	0.00453811	2.34313	1.56402
SFW1607	heat shock	LG04_39.75_1082	0.020425	1.68984	-1.62214	LG04_39.75_1082	0.000174709	3.75769	-2.3813	LG04_39.75_1082	0.000662824	3.1786	-2.13293
SFW5588	perakine reductase	LG04_40.02_1083	0.0619551	1.20792	-1.17783	LG04_40.02_1083	0.234034	0.630721	-0.659935	LG04_40.02_1083	0.221168	0.655277	-0.671218
SFW1695	adenine phosphoribosyltransferase 1	LG04_40.16_1084	0.163764	0.785782	-0.801888	LG04_40.16_1084	0.455638	0.34138	-0.384116	LG04_40.16_1084	0.566933	0.246468	-0.292833
SFW0833	at3g19540 t31j18_4	LG04_40.16_1085	0.477869	0.320691	0.402254	LG04_40.16_1085	0.8951	0.0481284	0.0667133	LG04_40.16_1085	0.928413	0.0322589	0.0450799
SFW3590	cytochrome p450	LG04_40.78_1086	0.219012	0.659531	0.733054	LG04_40.78_1086	0.704646	0.152029	0.200593	LG04_40.78_1086	0.63085	0.200074	0.252398
SFW7095	cytochrome p450	LG04_40.78_1087	0.44628	0.350392	-0.537149	LG04_40.78_1087	0.0172708	1.76269	-1.47048	LG04_40.78_1087	0.0568884	1.24498	-1.15831
SFW2171	at3g19540 t31j18_4	LG04_40.78_1088	0.233783	0.631186	0.688098	LG04_40.78_1088	0.55667	0.254403	0.305141	LG04_40.78_1088	0.626982	0.202745	0.249232
SFW2113	zinc finger protein	LG04_40.96_1089	0.309835	0.508869	-0.571935	LG04_40.96_1089	0.773696	0.111429	-0.144131	LG04_40.96_1089	0.912298	0.0398633	-0.0550496
SFW6762	kinesin-like protein	LG04_41.01_1090	0.105441	0.97699	-0.991441	LG04_41.01_1090	0.00379594	2.42068	-1.58506	LG04_41.01_1090	0.0118297	1.92703	-1.36915
SFW1301	receptor-kinase isolog	LG04_41.01_1091	0.627775	0.202196	0.296537	LG04_41.01_1091	0.036345	1.43956	1.15926	LG04_41.01_1091	0.105483	0.976817	0.881169
SFW7886	PREDICTED: hypothetical protein [Vitis vinifera]	LG04_41.04_1092	0.386445	0.412912	-0.516761	LG04_41.04_1092	0.97079	0.0128748	0.0192871	LG04_41.04_1092	0.906998	0.0423935	-0.0613727
SFW9177	kinesin-like protein	LG04_41.04_1093	0.174247	0.758835	-0.995517	LG04_41.04_1093	0.00145289	2.83777	-2.0565	LG04_41.04_1093	0.00629035	2.20133	-1.73348
SFW5878	heat shock protein domain protein	LG04_41.04_1094	0.04155	1.38143	1.44282	LG04_41.04_1094	0.00107284	2.96946	2.14712	LG04_41.04_1094	0.00454095	2.34285	1.83662
SFW6818	heat shock cognate 70 kda protein 2	LG04_41.64_1096	0.0477677	1.32087	-1.23999	LG04_41.64_1096	0.18335	0.736719	-0.733302	LG04_41.64_1096	0.181226	0.741779	-0.727732
SFW5967	protein	LG04_41.64_1097	0.65355	0.184721	-0.342095	LG04_41.64_1097	0.390465	0.408417	0.578166	LG04_41.64_1097	0.497206	0.303463	0.454006
SFW8247	protein	LG04_41.64_1098	0.529946	0.275768	-0.467697	LG04_41.64_1098	0.061409	1.21177	-1.23021	LG04_41.64_1098	0.142867	0.845069	-0.95341
SFW5868	protein	LG04_41.64_1100	0.357336	0.446923	-0.615519	LG04_41.64_1100	0.00941809	2.02604	-1.55063	LG04_41.64_1100	0.0445149	1.3515	-1.17714
SFW3485	---NA---	LG04_41.93_1101	0.595509	0.225112	-0.31794	LG04_41.93_1101	0.126145	0.899132	0.827003	LG04_41.93_1101	0.238865	0.621848	0.630432
SFW1174	protein	LG04_41.93_1102	0.0295331	1.52969	1.22613	LG04_41.93_1102	0.232254	0.634037	0.600105	LG04_41.93_1102	0.250963	0.600391	0.573758
SFW2232	protein	LG04_42.38_1103	0.148356	0.828696	1.02297	LG04_42.38_1103	0.00762814	2.11758	1.75091	LG04_42.38_1103	0.0196185	1.70733	1.51201
SFW4913	replication protein a1	LG04_42.55_1104	0.0394041	1.40446	1.53646	LG04_42.55_1104	0.00116037	2.9354	2.21454	LG04_42.55_1104	0.00237309	2.62469	2.05218
SFW0697	phosphatidylinositol 3- and 4-kinase family protein	LG04_42.55_1105	0.0542656	1.26548	1.31334	LG04_42.55_1105	0.00173225	2.76139	1.9732	LG04_42.55_1105	0.00597506	2.22366	1.70825
SFW0873	vacuolar h+-atpase c subunit	LG04_42.55_1106	0.0264317	1.57788	1.66056	LG04_42.55_1106	0.000871885	3.05954	2.27296	LG04_42.55_1106	0.00221363	2.65489	2.06878
SFW3002	protein	LG04_42.55_1107	0.0815092	1.08879	1.18385	LG04_42.55_1107	0.00292227	2.53428	1.86711	LG04_42.55_1107	0.00842179	2.0746	1.63066
SFW7909	at1g18620 f25i16_13	LG04_42.55_1108	0.0975634	1.01071	-1.16156	LG04_42.55_1108	0.00363508	2.43949	-1.88752	LG04_42.55_1108	0.0110531	1.95652	-1.62873
SFW5073	replication protein a1	LG04_42.55_1109	0.0583974	1.23361	1.39289	LG04_42.55_1109	0.0031199	2.50586	1.98218	LG04_42.55_1109	0.00611617	2.21352	1.82061
SFW5420	h aca ribonucleoprotein complex subunit 2	LG04_42.55_1110	0.966445	0.0148229	0.0233971	LG04_42.55_1110	0.108834	0.963234	0.809554	LG04_42.55_1110	0.201371	0.696003	0.63879
SFW6483	zinc finger (c3hc4-type ring finger) family protein	LG04_42.82_1111	0.135188	0.86906	0.796228	LG04_42.82_1111	0.614759	0.211295	0.239009	LG04_42.82_1111	0.446412	0.350264	0.359165
SFW8738	beta- beta-	LG04_43.02_1112	0.0907319	1.04224	0.883573	LG04_43.02_1112	0.515401	0.287855	0.306466	LG04_43.02_1112	0.496609	0.303985	0.317689
SFW9310	dna-directed rna polymerase	LG04_43.02_1113	0.131297	0.881744	0.812247	LG04_43.02_1113	0.733553	0.134569	0.163987	LG04_43.02_1113	0.602795	0.21983	0.248577
SFW5030	transmembrane emp24 domain-containing protein 10	LG04_43.02_1114	0.137115	0.862914	0.800886	LG04_43.02_1114	0.759934	0.119224	0.147387	LG04_43.02_1114	0.620663	0.207144	0.236635
SFW5291	protein disulfide isomerase	LG04_43.02_1115	0.0501553	1.29968	1.07555	LG04_43.02_1115	0.42227	0.37441	0.395199	LG04_43.02_1115	0.337107	0.472232	0.468541
SFW7651	dna-directed rna polymerase ii subunit rpb1	LG04_43.02_1116	0.212553	0.672533	0.684657	LG04_43.02_1116	0.76898	0.114085	0.144667	LG04_43.02_1116	0.629723	0.20085	0.234833
SFW5956	protein	LG04_43.08_1117	0.575108	0.240251	-0.30126	LG04_43.08_1117	0.948332	0.0230398	-0.0310924	LG04_43.08_1117	0.858947	0.0660339	-0.0847583
SFW7540	---NA---	LG04_43.08_1118	0.495908	0.304599	-0.352333	LG04_43.08_1118	0.765251	0.116196	-0.138526	LG04_43.08_1118	0.818947	0.0867444	-0.105577
SFW2169	spla ryanodine receptor domain-containing protein	LG04_43.24_1119	0.218297	0.660952	0.63887	LG04_43.24_1119	0.844213	0.0735478	0.0917137	LG04_43.24_1119	0.799106	0.0973956	0.117991
SFW1059	transcriptional corepressor	LG04_43.24_1120	0.860601	0.0651983	-0.0908022	LG04_43.24_1120	0.738934	0.131394	0.154403	LG04_43.24_1120	0.721093	0.142009	0.164653
SFW3956	chlorophyll a oxygenase	LG04_43.24_1121	0.697706	0.156328	-0.207127	LG04_43.24_1121	0.606592	0.217104	0.246951	LG04_43.24_1121	0.843709	0.0738075	0.0941502
SFW5275	at1g34430 f7p12_2	LG04_43.24_1122	0.379631	0.420639	0.456161	LG04_43.24_1122	0.940408	0.0266837	0.0348329	LG04_43.24_1122	0.831769	0.0799975	0.0982706
SFW0877	chlorophyll a oxygenase	LG04_43.24_1123	0.712539	0.147191	0.204029	LG04_43.24_1123	0.20818	0.681561	0.622441	LG04_43.24_1123	0.279993	0.552852	0.533495
SFW7511	gras family transcription factor	LG04_43.24_1124	0.706182	0.151083	-0.194428	LG04_43.24_1124	0.975879	0.0106038	0.0139823	LG04_43.24_1124	0.928421	0.032255	0.0413067
SFW0767	cell-surface adhesin	LG04_43.24_1125	0.867344	0.0618084	-0.0889789	LG04_43.24_1125	0.695948	0.157423	0.1857	LG04_43.24_1125	0.770348	0.113313	0.138096
SFW3180	shwachman-bodian-diamond syndrome	LG04_43.24_1126	0.64855	0.188056	-0.235571	LG04_43.24_1126	0.985107	0.00651638	-0.00864692	LG04_43.24_1126	0.964733	0.015593	0.0203738
SFW8182	universal stress protein family protein	LG04_43.24_1127	0.939986	0.0268786	-0.0411173	LG04_43.24_1127	0.235012	0.62891	0.585841	LG04_43.24_1127	0.504463	0.297171	0.326214
SFW4541	f-box family protein	LG04_43.5_1128	0.529592	0.276058	-0.450672	LG04_43.5_1128	0.70677	0.150722	0.243436	LG04_43.5_1128	0.897714	0.0468618	0.0823229
SFW2619	beta-amyrin synthase	LG04_43.94_1129	0.0235857	1.62735	1.74295	LG04_43.94_1129	0.0330253	1.48115	1.47459	LG04_43.94_1129	0.0387285	1.41197	1.44203
SFW4520	ferric reductase-like transmembrane component	LG04_43.94_1130	0.268885	0.570433	-0.685869	LG04_43.94_1130	0.0410437	1.38675	-1.13807	LG04_43.94_1130	0.0599743	1.22203	-1.04351
SFW4258	wrky transcription	LG04_43.94_1131	0.384945	0.414601	0.745013	LG04_43.94_1131	0.315674	0.500762	0.753863	LG04_43.94_1131	0.56387	0.248821	0.433735
SFW6650	lipase class 3 family protein	LG04_44.3_1132	0.644279	0.190926	-0.236904	LG04_44.3_1132	0.73314	0.134813	0.157197	LG04_44.3_1132	0.951209	0.0217238	0.0280436
SFW0212	---NA---	LG04_44.74_1133	0.682505	0.165894	-0.242878	LG04_44.74_1133	0.373158	0.428108	0.471906	LG04_44.74_1133	0.407348	0.390035	0.437992
SFW3515	lipase class 3 family protein	LG04_44.74_1134	0.420269	0.376473	-0.420591	LG04_44.74_1134	0.897358	0.0470343	0.0607199	LG04_44.74_1134	0.93291	0.0301601	-0.0394288
SFW6935	glycosyltransferase	LG04_44.74_1135	0.708146	0.149877	0.210025	LG04_44.74_1135	0.0746345	1.12706	0.899008	LG04_44.74_1135	0.130372	0.884815	0.757565
SFW5253	60s ribosomal protein l13a	LG04_44.92_1136	0.94631	0.0239667	-0.0401671	LG04_44.92_1136	0.183855	0.735524	0.709025	LG04_44.92_1136	0.205026	0.688191	0.674239
SFW4104	protein kinase adk1-like protein	LG04_45.37_1137	0.0990017	1.00436	-0.989013	LG04_45.37_1137	0.109261	0.961534	-0.847397	LG04_45.37_1137	0.162961	0.787917	-0.740999
SFW5690	60s ribosomal protein	LG04_45.37_1138	0.0576213	1.23942	-1.13775	LG04_45.37_1138	0.0681304	1.16666	-0.96597	LG04_45.37_1138	0.114515	0.941139	-0.839421
SFW4103	protein	LG04_45.37_1139	0.0476399	1.32203	-1.17424	LG04_45.37_1139	0.0480013	1.31875	-1.03466	LG04_45.37_1139	0.0846562	1.07234	-0.906049
SFW3137	hyoscyamine 6 beta-hydroxylase	LG04_45.79_1140	0.149635	0.824966	-0.821811	LG04_45.79_1140	0.987244	0.00557569	-0.00820886	LG04_45.79_1140	0.623511	0.205156	-0.249682
SFW7347	hyoscyamine 6 beta-hydroxylase	LG04_45.79_1141	0.147615	0.830869	-0.880606	LG04_45.79_1141	0.979771	0.00887559	-0.013743	LG04_45.79_1141	0.693296	0.159081	-0.212191
SFW7255	uv-damaged dna-binding	LG04_46.07_1142	0.993526	0.00282089	0.00713371	LG04_46.07_1142	0.712116	0.147449	0.284488	LG04_46.07_1142	0.930056	0.0314911	-0.067508
SFW5148	cullin protein	LG04_46.35_1144	0.592888	0.227027	-0.285557	LG04_46.35_1144	0.237362	0.624589	0.578455	LG04_46.35_1144	0.390453	0.408432	0.418562
SFW2838	f-box family protein	LG04_46.44_1145	0.356659	0.447747	0.693616	LG04_46.44_1145	0.456042	0.340995	0.502271	LG04_46.44_1145	0.387714	0.411488	0.58772
SFW6363	basic helix-loop-helix-containing	LG04_46.62_1146	0.0930995	1.03105	-0.95564	LG04_46.62_1146	0.716348	0.144876	-0.185742	LG04_46.62_1146	0.385385	0.414106	-0.439599
SFW7327	protein	LG04_46.71_1147	0.244387	0.611921	-0.708545	LG04_46.71_1147	0.445399	0.351251	0.421107	LG04_46.71_1147	0.641574	0.192753	0.25679
SFW2758	mterf domain containing identical	LG04_46.89_1148	0.0573063	1.2418	-1.14679	LG04_46.89_1148	0.792424	0.101043	-0.143116	LG04_46.89_1148	0.684612	0.164556	-0.221464
SFW8952	tld family protein	LG04_46.89_1149	0.186674	0.728915	-0.840277	LG04_46.89_1149	0.643677	0.191332	0.262459	LG04_46.89_1149	0.798769	0.0975786	0.143779
SFW1546	protein	LG04_46.89_1150	0.926955	0.0329413	-0.0815721	LG04_46.89_1150	0.594654	0.225736	-0.415505	LG04_46.89_1150	0.639596	0.194094	-0.370306
SFW0138	growth regulator	LG04_46.89_1151	0.0982293	1.00776	-1.08014	LG04_46.89_1151	0.970132	0.0131691	0.0218227	LG04_46.89_1151	0.860791	0.0651021	-0.101553
SFW7490	protein	LG04_46.89_1152	0.0970957	1.0128	-1.0704	LG04_46.89_1152	0.978847	0.00928524	-0.0152428	LG04_46.89_1152	0.830808	0.0804991	-0.122107
SFW4191	pyruvate dehydrogenase e1 component subunit beta	LG04_46.94_1153	0.190041	0.721152	0.92569	LG04_46.94_1153	0.158084	0.801113	0.899277	LG04_46.94_1153	0.199081	0.700971	0.82259
SFW0542	cyclase dehydrase	LG04_47.19_1154	0.619218	0.208156	0.324585	LG04_47.19_1154	0.591166	0.22829	-0.311853	LG04_47.19_1154	0.706592	0.150831	-0.217935
SFW1195	protein	LG04_47.19_1155	0.683355	0.165353	0.267392	LG04_47.19_1155	0.529244	0.276344	-0.366718	LG04_47.19_1155	0.630493	0.20032	-0.279564
SFW6211	protein phosphatase	LG04_47.19_1156	0.320914	0.493612	-0.612581	LG04_47.19_1156	0.886151	0.0524922	0.0785509	LG04_47.19_1156	0.92879	0.0320823	0.0489662
SFW9164	protein	LG04_47.3_1157	0.239564	0.620579	-0.711745	LG04_47.3_1157	0.967139	0.0145111	-0.022168	LG04_47.3_1157	0.927637	0.032622	-0.0487994
SFW5887	glycosyltransferase family 35 protein	LG04_47.3_1158	0.458511	0.33865	-0.54658	LG04_47.3_1158	0.622024	0.206193	-0.316196	LG04_47.3_1158	0.706255	0.151038	-0.2421
SFW8717	flap endonuclease-	LG04_47.48_1159	0.584959	0.232874	0.35801	LG04_47.48_1159	0.299395	0.523756	-0.604914	LG04_47.48_1159	0.490437	0.309417	-0.400036
SFW3672	zinc finger	LG04_47.48_1160	0.424175	0.372455	0.527243	LG04_47.48_1160	0.456676	0.340391	-0.436236	LG04_47.48_1160	0.681192	0.16673	-0.239638
SFW7730	leucine-rich repeat receptor-like protein kinase	LG04_47.48_1161	0.165808	0.780394	-0.964163	LG04_47.48_1161	0.706108	0.151129	0.235667	LG04_47.48_1161	0.862298	0.0643425	0.107502
SFW9449	protein	LG04_47.48_1162	0.458868	0.338312	-0.533529	LG04_47.48_1162	0.587384	0.231078	-0.339316	LG04_47.48_1162	0.665458	0.17688	-0.271251
SFW4533	glycoside hydrolase family 28 protein polygalacturonase family protein	LG04_47.6_1164	0.509189	0.293121	0.437913	LG04_47.6_1164	0.518228	0.285479	-0.376986	LG04_47.6_1164	0.616023	0.210403	-0.290373
SFW2851	protein	LG04_47.6_1165	0.191924	0.716871	0.882542	LG04_47.6_1165	0.980658	0.00848246	-0.0144107	LG04_47.6_1165	0.922358	0.0351004	0.0576263
SFW3507	trna-splicing endonuclease subunit	LG04_47.65_1166	0.212065	0.673531	-0.934595	LG04_47.65_1166	0.213309	0.670992	-0.810233	LG04_47.65_1166	0.273423	0.563166	-0.715075
SFW7784	protein	LG04_48.08_1167	0.306406	0.513703	0.772955	LG04_48.08_1167	0.549178	0.260287	0.399738	LG04_48.08_1167	0.499515	0.301451	0.45106
SFW4175	fum1 (fumarase 1) catalytic fumarate hydratase	LG04_48.08_1168	0.306293	0.513862	0.691007	LG04_48.08_1168	0.856049	0.0675013	-0.1075	LG04_48.08_1168	0.952881	0.0209614	-0.0348011
SFW0772	protein	LG04_48.08_1169	0.213926	0.669736	0.841019	LG04_48.08_1169	0.9186	0.0368735	-0.0607922	LG04_48.08_1169	0.982032	0.00787438	0.0133255
SFW4643	---NA---	LG04_48.08_1170	0.557245	0.253954	0.420851	LG04_48.08_1170	0.909746	0.0410797	0.0715244	LG04_48.08_1170	0.811399	0.0907654	0.150781
SFW8949	basic 7s globulin 2 precursor small	LG04_48.08_1171	0.413373	0.383658	0.754263	LG04_48.08_1171	0.928842	0.032058	0.0706231	LG04_48.08_1171	0.745904	0.127317	0.255631
SFW1306	cold-induced thioredoxin domain-containing protein	LG04_49.23_1172	0.566186	0.247041	0.413826	LG04_49.23_1172	0.913415	0.0393318	0.0692053	LG04_49.23_1172	0.870032	0.0604645	0.1044
SFW5765	peroxisome assembly factor-	LG04_49.23_1173	0.203892	0.6906	0.945592	LG04_49.23_1173	0.416371	0.380519	0.534614	LG04_49.23_1173	0.411737	0.38538	0.540241
SFW2806	chloroplast-targeted copper	LG04_49.23_1174	0.241995	0.616193	-0.722622	LG04_49.23_1174	0.271937	0.565532	-0.595592	LG04_49.23_1174	0.302458	0.519335	-0.554225
SFW6866	peroxisomal biogenesis factor 6	LG04_49.23_1175	0.11579	0.936329	-0.957801	LG04_49.23_1175	0.0887674	1.05175	-0.909542	LG04_49.23_1175	0.178968	0.747225	-0.714187
SFW2420	homeobox protein	LG04_49.23_1176	0.313794	0.503355	-0.588414	LG04_49.23_1176	0.178432	0.748528	-0.69518	LG04_49.23_1176	0.261013	0.583338	-0.579519
SFW3175	2og-fe oxygenase family protein	LG04_49.23_1177	0.682317	0.166014	0.243912	LG04_49.23_1177	0.33144	0.479594	0.5116	LG04_49.23_1177	0.470909	0.327063	0.375398
SFW0070	basic 7s globulin 2 precursor small	LG04_49.4_1178	0.302546	0.519208	0.616764	LG04_49.4_1178	0.365487	0.437128	0.475875	LG04_49.4_1178	0.42371	0.372931	0.418492
SFW8395	40s ribosomal protein	LG04_49.54_1179	0.583531	0.233936	-0.379819	LG04_49.54_1179	0.686145	0.163584	0.247614	LG04_49.54_1179	0.730982	0.136093	0.210159
SFW3412	leucine rich repeat-containing	LG04_49.54_1180	0.487375	0.312137	0.416838	LG04_49.54_1180	0.760055	0.119155	-0.163332	LG04_49.54_1180	0.912848	0.0396014	-0.0583259
SFW3649	protein	LG04_49.54_1181	0.722099	0.141403	-0.254251	LG04_49.54_1181	0.500233	0.300828	0.426612	LG04_49.54_1181	0.550648	0.259126	0.376884
SFW3716	protein	LG04_49.81_1182	0.977891	0.00970941	0.0264643	LG04_49.81_1182	0.163106	0.78753	-1.15338	LG04_49.81_1182	0.302374	0.519456	-0.847229
SFW7290	gtp-binding protein	LG04_49.81_1183	0.795832	0.0991788	0.263556	LG04_49.81_1183	0.455291	0.341711	-0.6543	LG04_49.81_1183	0.648161	0.188317	-0.398188
SFW7201	protein	LG04_49.91_1184	0.219246	0.659067	-0.880861	LG04_49.91_1184	0.531745	0.274296	-0.394609	LG04_49.91_1184	0.609823	0.214796	-0.321495
SFW4895	protein	LG04_50_1185	0.0903658	1.044	-1.02646	LG04_50_1185	0.79167	0.101456	0.144634	LG04_50_1185	0.946223	0.0240064	0.0367372
SFW4747	---NA---	LG04_50.23_1186	0.68	0.167491	-0.259629	LG04_50.23_1186	0.595785	0.22491	-0.29568	LG04_50.23_1186	0.591232	0.228242	-0.298282
SFW4556	protein	LG04_50.23_1187	0.579568	0.236896	0.32649	LG04_50.23_1187	0.976979	0.0101149	-0.015025	LG04_50.23_1187	0.97561	0.0107236	0.0157372
SFW7924	protein	LG04_50.23_1188	0.0181571	1.74095	-1.45543	LG04_50.23_1188	0.300066	0.522783	-0.569658	LG04_50.23_1188	0.330375	0.480993	-0.534742
SFW7778	at5g06970 moj9_14	LG04_50.41_1189	0.0763789	1.11703	-1.30113	LG04_50.41_1189	0.159693	0.796713	-0.890898	LG04_50.41_1189	0.233129	0.632404	-0.749614
SFW4006	16s rrna-processing protein	LG04_50.41_1190	0.177147	0.751665	-0.865372	LG04_50.41_1190	0.61474	0.211309	0.287873	LG04_50.41_1190	0.758935	0.119795	0.174825
SFW8061	coatomer protein epsilon subunit family protein cope family protein	LG04_50.41_1192	0.221949	0.653746	-0.745502	LG04_50.41_1192	0.255235	0.59306	-0.612494	LG04_50.41_1192	0.239662	0.620401	-0.631419
SFW8703	cysteine proteinase inhibitor	LG04_50.41_1193	0.436317	0.360198	-0.887973	LG04_50.41_1193	0.0144926	1.83885	-2.42864	LG04_50.41_1193	0.0310544	1.50788	-2.12738
SFW8073	PREDICTED: hypothetical protein [Vitis vinifera]	LG04_50.52_1194	0.0391149	1.40766	-1.46985	LG04_50.52_1194	0.104913	0.979171	-0.996819	LG04_50.52_1194	0.229283	0.639628	-0.736121
SFW1149	nonclathrin coat protein zeta2-cop	LG04_52.3_1195	0.07701	1.11345	-1.25448	LG04_52.3_1195	0.133878	0.873291	-0.916076	LG04_52.3_1195	0.260639	0.58396	-0.685186
SFW0937	cold acclimation protein cor413-tm1	LG04_52.3_1196	0.0719769	1.14281	-1.10017	LG04_52.3_1196	0.670981	0.17329	-0.231677	LG04_52.3_1196	0.60486	0.218345	-0.281455
SFW9399	af462857_1at1g29350 f15d2_27	LG04_52.3_1197	0.07701	1.11345	-1.25448	LG04_52.3_1197	0.133878	0.873291	-0.916076	LG04_52.3_1197	0.260639	0.58396	-0.685186
SFW1886	predicted protein [Populus trichocarpa]	LG04_52.3_1198	0.0739754	1.13091	-1.26092	LG04_52.3_1198	0.130007	0.886032	-0.920156	LG04_52.3_1198	0.249403	0.603099	-0.69778
SFW1194	protein	LG04_52.35_1199	0.183177	0.737128	-1.10685	LG04_52.35_1199	0.737736	0.132099	-0.240001	LG04_52.35_1199	0.724891	0.139727	-0.251752
SFW8655	cytochrome p450	LG04_52.35_1200	0.573479	0.241482	0.528845	LG04_52.35_1200	0.637626	0.195434	-0.380587	LG04_52.35_1200	0.742288	0.129427	-0.26502
SFW3570	PREDICTED: hypothetical protein [Vitis vinifera]	LG04_52.35_1201	0.168358	0.773765	-1.30856	LG04_52.35_1201	0.918749	0.0368032	-0.0839774	LG04_52.35_1201	0.850768	0.0701891	-0.154459
SFW0076	stress-induced protein	LG04_52.41_1202	0.145622	0.836774	-1.22417	LG04_52.41_1202	0.829713	0.0810722	0.158509	LG04_52.41_1202	0.994108	0.00256631	0.00540566
SFW6441	nfd4 (nuclear fusion defective 4)	LG04_52.41_1203	0.34652	0.460271	-0.684308	LG04_52.41_1203	0.54655	0.26237	0.382334	LG04_52.41_1203	0.773088	0.111771	0.181478
SFW7016	unnamed protein product [Vitis vinifera]	LG04_52.41_1204	0.202444	0.693695	-1.01835	LG04_52.41_1204	0.627993	0.202045	0.339793	LG04_52.41_1204	0.822115	0.0850673	0.15615
SFW5409	protein	LG04_52.41_1205	0.0967539	1.01433	1.28295	LG04_52.41_1205	0.838198	0.0766532	0.137992	LG04_52.41_1205	0.85986	0.0655724	0.118407
SFW3178	carboxyl-terminal peptidase	LG04_52.78_1207	0.583563	0.233912	-0.420054	LG04_52.78_1207	0.35669	0.447709	-0.604947	LG04_52.78_1207	0.314158	0.502852	-0.660223
SFW5415	at3g60070 t2o9_50	LG04_52.95_1209	0.635216	0.197079	0.407661	LG04_52.95_1209	0.952652	0.0210657	0.043666	LG04_52.95_1209	0.920352	0.036046	-0.0735695
SFW6255	tubulin-like protein	LG04_52.95_1210	0.154699	0.810513	1.1134	LG04_52.95_1210	0.38114	0.418916	0.604758	LG04_52.95_1210	0.462515	0.334874	0.50808
SFW6828	fatty acid elongase 3-ketoacyl- synthase 1	LG04_53.12_1211	0.240182	0.61946	0.778359	LG04_53.12_1211	0.497643	0.303082	0.386114	LG04_53.12_1211	0.474345	0.323905	0.407333
SFW6681	cationic amino acid	LG04_53.52_1212	0.11384	0.943707	-0.991235	LG04_53.52_1212	0.116832	0.932439	-0.850994	LG04_53.52_1212	0.168635	0.773053	-0.747891
SFW3742	hypoersensitive response protein	LG04_53.52_1213	0.831293	0.0802461	-0.124056	LG04_53.52_1213	0.780073	0.107865	-0.142758	LG04_53.52_1213	0.788208	0.103359	-0.137202
SFW3279	psi-p (photosystem i p subunit) dna binding	LG04_53.52_1214	0.311361	0.506736	-0.599801	LG04_53.52_1214	0.312071	0.505747	-0.520473	LG04_53.52_1214	0.321945	0.492218	-0.509551
SFW4946	granule-bound starch synthase	LG04_53.58_1215	0.661904	0.179205	-0.255773	LG04_53.58_1215	0.937887	0.0278495	-0.0401635	LG04_53.58_1215	0.929064	0.0319542	-0.0458193
SFW6130	atp binding	LG04_54.03_1216	0.09237	1.03447	-1.11258	LG04_54.03_1216	0.418297	0.378515	-0.474274	LG04_54.03_1216	0.51439	0.288708	-0.381644
SFW1551	bifunctional fucokinase l-fucose-1-p-guanylyltransferase	LG04_54.2_1217	0.620128	0.207519	-0.304631	LG04_54.2_1217	0.861988	0.0644989	-0.0965278	LG04_54.2_1217	0.897088	0.0471647	-0.0712928
SFW0378	prolyl-trna synthetase	LG04_54.25_1218	0.942157	0.0258767	0.0422599	LG04_54.25_1218	0.573406	0.241538	-0.29288	LG04_54.25_1218	0.68424	0.164792	-0.210502
SFW3915	PREDICTED: hypothetical protein [Vitis vinifera]	LG04_54.25_1219	0.157746	0.802041	0.97327	LG04_54.25_1219	0.988499	0.00502372	0.00892065	LG04_54.25_1219	0.876867	0.0570665	0.0956949
SFW7547	---NA---	LG04_54.43_1220	0.143845	0.842106	0.993116	LG04_54.43_1220	0.95442	0.0202606	0.0348688	LG04_54.43_1220	0.839366	0.0760487	0.123429
SFW0150	protein	LG04_54.43_1222	0.927574	0.0326516	-0.0539636	LG04_54.43_1222	0.716274	0.144921	-0.192113	LG04_54.43_1222	0.78569	0.104749	-0.142686
SFW6774	lipase class 3 family protein	LG04_54.81_1224	0.338071	0.470992	-0.680106	LG04_54.81_1224	0.970446	0.0130288	0.0226887	LG04_54.81_1224	0.983331	0.00730019	0.0128457
SFW5707	agp20_arath ame: full=arabinogalactan peptide 20 short=ag-peptide 20 flags: precursor	LG04_54.83_1225	0.0866321	1.06232	1.42212	LG04_54.83_1225	0.243006	0.614384	0.858938	LG04_54.83_1225	0.209371	0.679082	0.922831
SFW4877	tubulin gamma-2 chain	LG04_54.83_1226	0.11207	0.950512	1.06112	LG04_54.83_1226	0.522351	0.282037	0.377911	LG04_54.83_1226	0.398942	0.39909	0.495609
SFW4586	gamma tubulin	LG04_54.83_1227	0.0511086	1.29151	-1.20418	LG04_54.83_1227	0.686534	0.163338	-0.220441	LG04_54.83_1227	0.717687	0.144065	-0.197761
SFW5619	protein	LG04_55.45_1228	0.0612172	1.21313	1.24226	LG04_55.45_1228	0.592018	0.227665	0.316343	LG04_55.45_1228	0.65177	0.185906	0.267088
SFW2246	nadph hc toxin reductase	LG04_55.59_1229	0.00265999	2.57512	-3.03734	LG04_55.59_1229	0.237856	0.623685	-1.05529	LG04_55.59_1229	0.270726	0.56747	-0.977072
SFW7197	protein	LG04_55.59_1230	0.765546	0.116029	-0.194149	LG04_55.59_1230	0.535571	0.271183	0.369277	LG04_55.59_1230	0.536134	0.270727	0.364124
SFW0207	gh3 family protein	LG04_55.59_1231	0.51781	0.28583	0.459908	LG04_55.59_1231	0.616742	0.209896	-0.308898	LG04_55.59_1231	0.618395	0.208734	-0.308273
SFW7046	delta-8 sphingolipid desaturase	LG04_55.7_1232	0.890061	0.0505803	-0.0801975	LG04_55.7_1232	0.993635	0.00277327	-0.00407942	LG04_55.7_1232	0.913154	0.0394561	-0.055478
SFW9433	delta-8 sphingolipid desaturase	LG04_55.7_1233	0.983022	0.00743689	-0.0124072	LG04_55.7_1233	0.885046	0.0530344	0.0743367	LG04_55.7_1233	0.964391	0.015747	0.0228297
SFW5265	delta-8 sphingolipid desaturase	LG04_55.7_1234	0.239334	0.620995	-0.826226	LG04_55.7_1234	0.921884	0.0353235	-0.0611671	LG04_55.7_1234	0.996762	0.00140833	0.0025202
SFW3993	methylenetetrahydrofolate reductase	LG04_55.7_1235	0.660467	0.180149	-0.339492	LG04_55.7_1235	0.993971	0.00262612	0.00508573	LG04_55.7_1235	0.761219	0.118491	0.205481
SFW6270	uncharacterized protein kiaa1530	LG04_55.7_1236	0.0437332	1.35919	-1.68426	LG04_55.7_1236	0.608238	0.215926	-0.376043	LG04_55.7_1236	0.588329	0.23038	-0.392507
SFW4071	methylenetetrahydrofolate reductase	LG04_55.7_1237	0.747332	0.126486	-0.250945	LG04_55.7_1237	0.894475	0.048432	0.0900942	LG04_55.7_1237	0.660445	0.180163	0.299785
SFW1591	ask21 (arabidopsis skp1-like 21) protein binding ubiquitin-protein ligase	LG04_56.55_1239	0.0264697	1.57725	1.4774	LG04_56.55_1239	0.151304	0.820149	0.828497	LG04_56.55_1239	0.126739	0.897091	0.880942
SFW0637	calmodulin-binding heat-shock	LG04_56.73_1241	0.0477508	1.32102	-1.60124	LG04_56.73_1241	0.719897	0.14273	-0.254591	LG04_56.73_1241	0.681502	0.166533	-0.288579
SFW7985	---NA---	LG04_57.08_1242	0.000115152	3.93873	-3.12675	LG04_57.08_1242	0.0359556	1.44423	-1.50955	LG04_57.08_1242	0.0448667	1.34808	-1.43342
SFW2934	trna-specific adenosine deaminase	LG04_57.43_1244	0.611206	0.213812	0.50911	LG04_57.43_1244	0.60219	0.220266	0.445631	LG04_57.43_1244	0.674348	0.171116	0.3594
SFW4681	tetrahydrofolate dehydrogenase cyclohydrolase	LG04_57.43_1245	0.790829	0.101918	-0.239022	LG04_57.43_1245	0.928899	0.0320317	-0.0686649	LG04_57.43_1245	0.902499	0.0445534	-0.0942707
SFW7123	cleavage and polyadenylation specificity	LG04_57.65_1246	0.496234	0.304314	-0.537656	LG04_57.65_1246	0.0556589	1.25447	-1.31528	LG04_57.65_1246	0.118336	0.926883	-1.06922
SFW6116	protein	LG04_57.7_1248	0.861782	0.0646026	-0.143848	LG04_57.7_1248	0.330208	0.481213	-0.702848	LG04_57.7_1248	0.373225	0.428029	-0.646583
SFW6391	atp binding	LG04_57.88_1249	0.919036	0.0366674	-0.072046	LG04_57.88_1249	0.466109	0.331512	-0.449175	LG04_57.88_1249	0.541279	0.266579	-0.377
SFW9282	protein	LG04_59.65_1250	0.13841	0.858833	-0.947635	LG04_59.65_1250	0.455611	0.341406	-0.419318	LG04_59.65_1250	0.36645	0.435985	-0.505173
SFW5709	transketolase-like protein	LG04_60.19_1251	0.0704963	1.15183	-1.30309	LG04_60.19_1251	0.659171	0.181002	-0.28444	LG04_60.19_1251	0.412951	0.384101	-0.52135
SFW5595	tktc_spiol ame: full= chloroplastic short=tk flags: precursor	LG04_60.24_1252	0.126468	0.898021	-1.03554	LG04_60.24_1252	0.658202	0.181641	-0.266285	LG04_60.24_1252	0.44981	0.346971	-0.449917
SFW3069	cytochrome p450	LG04_60.24_1253	0.254255	0.59473	-0.717464	LG04_60.24_1253	0.581886	0.235162	-0.306168	LG04_60.24_1253	0.57883	0.237449	-0.309032
SFW8797	nucleotide sugar epimerase	LG04_60.24_1254	0.0746311	1.12708	-1.30316	LG04_60.24_1254	0.599374	0.222302	-0.343446	LG04_60.24_1254	0.47071	0.327247	-0.467208
SFW0780	protein	LG04_60.24_1255	0.788888	0.102985	-0.245048	LG04_60.24_1255	0.317198	0.498669	-0.806383	LG04_60.24_1255	0.408146	0.389184	-0.6713
SFW4037	5-enol-pyruvylshikimate-phosphate synthase	LG04_60.24_1256	0.105245	0.9778	-1.09958	LG04_60.24_1256	0.607029	0.216791	-0.31016	LG04_60.24_1256	0.400687	0.397195	-0.501229
SFW2626	protein	LG04_60.24_1257	0.0307141	1.51266	-1.5567	LG04_60.24_1257	0.416268	0.380627	-0.52453	LG04_60.24_1257	0.232327	0.633901	-0.760662
SFW8253	protein	LG04_60.24_1259	0.12296	0.910238	-1.12325	LG04_60.24_1259	0.928787	0.0320838	-0.0583627	LG04_60.24_1259	0.750225	0.124808	-0.205816
SFW4067	5-enol-pyruvylshikimate-phosphate synthase	LG04_60.24_1260	0.104155	0.98232	-1.1029	LG04_60.24_1260	0.603362	0.219422	-0.313289	LG04_60.24_1260	0.396925	0.401292	-0.50516
SFW1218	cytochrome p450	LG04_60.24_1261	0.0393583	1.40496	-1.50672	LG04_60.24_1261	0.46802	0.329735	-0.474464	LG04_60.24_1261	0.384394	0.415224	-0.56449
SFW5955	---NA---	LG04_60.24_1262	0.297869	0.525974	-0.676959	LG04_60.24_1262	0.901721	0.0449277	0.0718234	LG04_60.24_1262	0.924539	0.0340746	0.0548805
SFW8731	unnamed protein product [Vitis vinifera]	LG04_60.24_1263	0.0871397	1.05978	-1.18261	LG04_60.24_1263	0.490592	0.30928	-0.421813	LG04_60.24_1263	0.379373	0.420934	-0.534303
SFW3900	phosphatidate cytidylyltransferase	LG04_61.04_1264	0.0839235	1.07612	-1.377	LG04_61.04_1264	0.922755	0.0349135	0.0680932	LG04_61.04_1264	0.9204	0.0360233	-0.0692492
SFW5157	phosphatidate cytidylyltransferase	LG04_61.04_1265	0.0839235	1.07612	-1.377	LG04_61.04_1265	0.922755	0.0349135	0.0680932	LG04_61.04_1265	0.9204	0.0360233	-0.0692492
SFW4904	zip transporter	LG04_61.06_1266	0.0144164	1.84114	-1.54852	LG04_61.06_1266	0.689623	0.161388	-0.227528	LG04_61.06_1266	0.574305	0.240858	-0.318453
SFW2067	protein transport protein sec61 beta subunit	LG04_63.33_1268	0.0663982	1.17784	-1.24344	LG04_63.33_1268	0.335511	0.474294	-0.561513	LG04_63.33_1268	0.247191	0.606967	-0.674344
SFW0074	melanoma-associated antigen	LG04_63.35_1269	0.571976	0.242622	0.382041	LG04_63.35_1269	0.820836	0.0857435	0.132342	LG04_63.35_1269	0.584561	0.23317	0.318099
SFW7073	transthyretin precursor family expressed	LG04_63.41_1270	0.00390398	2.40849	-2.50496	LG04_63.41_1270	0.277221	0.557173	-0.82787	LG04_63.41_1270	0.168268	0.774	-1.04085
SFW7232	epoxide hydrolase	LG04_64.14_1271	0.307109	0.512707	-0.747901	LG04_64.14_1271	0.894668	0.0483379	-0.0838678	LG04_64.14_1271	0.867802	0.0615794	-0.105889
SFW7614	microtubule organization protein	LG04_64.23_1272	0.638918	0.194555	0.428637	LG04_64.23_1272	0.991037	0.00391028	-0.00896021	LG04_64.23_1272	0.863876	0.0635486	0.138617
SFW7905	protein	LG04_64.23_1273	0.0212576	1.67249	-1.57362	LG04_64.23_1273	0.100331	0.998564	-0.965017	LG04_64.23_1273	0.0732019	1.13548	-1.05366
SFW0443	microtubule organization protein	LG04_64.23_1274	0.738526	0.131634	-0.31372	LG04_64.23_1274	0.538705	0.268649	-0.510872	LG04_64.23_1274	0.581435	0.235499	-0.465822
SFW2160	cip7 related	LG04_64.23_1275	0.860655	0.0651709	0.158659	LG04_64.23_1275	0.713477	0.14662	-0.289874	LG04_64.23_1275	0.839339	0.0760627	-0.162164
SFW3734	protein	LG04_64.23_1276	0.159204	0.798046	0.95793	LG04_64.23_1276	0.355014	0.449755	0.53863	LG04_64.23_1276	0.199791	0.699424	0.747392
SFW6038	double-stranded rna binding	LG04_64.41_1277	0.799364	0.0972556	0.183855	LG04_64.41_1277	0.967983	0.0141322	-0.0252565	LG04_64.41_1277	0.841077	0.0751644	-0.127414
SFW2385	protein	LG04_64.64_1278	0.387309	0.411943	0.582478	LG04_64.64_1278	0.721681	0.141655	0.205234	LG04_64.64_1278	0.456287	0.340762	0.429255
SFW7084	protein	LG04_64.64_1279	0.388347	0.41078	0.581164	LG04_64.64_1279	0.720704	0.142243	0.205965	LG04_64.64_1279	0.457045	0.340041	0.428506
SFW1830	ataln (arabidopsis allantoinase) allantoinase hydrolase	LG04_65.02_1280	0.59507	0.225432	-0.353673	LG04_65.02_1280	0.966106	0.0149754	-0.0241887	LG04_65.02_1280	0.806585	0.09335	-0.139227
SFW8892	glutaredoxin s17	LG04_65.18_1281	0.528273	0.277141	-0.422023	LG04_65.18_1281	0.968252	0.0140114	-0.0227817	LG04_65.18_1281	0.76091	0.118667	-0.173953
SFW5115	rna polymerase ii second largest subunit	LG04_65.29_1282	0.00891731	2.04977	-2.04041	LG04_65.29_1282	0.447793	0.348923	-0.52188	LG04_65.29_1282	0.323461	0.490177	-0.671915
SFW9410	dna-binding wrky	LG04_65.7_1283	0.760463	0.118922	0.233124	LG04_65.7_1283	0.898505	0.0464796	-0.0844175	LG04_65.7_1283	0.976611	0.0102782	0.0192443
SFW0571	lsd1 like protein	LG04_65.7_1284	0.0365611	1.43698	-1.40187	LG04_65.7_1284	0.337262	0.472033	-0.55704	LG04_65.7_1284	0.349737	0.456258	-0.540786
SFW9226	protein	LG04_65.7_1285	0.104541	0.980712	-1.08829	LG04_65.7_1285	0.294329	0.531166	-0.601993	LG04_65.7_1285	0.266392	0.574479	-0.637899
SFW5533	protein	LG04_66.49_1287	0.0735818	1.13323	-1.29322	LG04_66.49_1287	0.529569	0.276078	-0.393079	LG04_66.49_1287	0.398182	0.399918	-0.525046
SFW2885	proteasome inhibitor-related	LG04_66.49_1288	0.461447	0.335879	0.748511	LG04_66.49_1288	0.84239	0.0744869	-0.17372	LG04_66.49_1288	0.863577	0.0636989	-0.150049
SFW3712	(prenylated rab acceptor )	LG04_66.85_1289	0.0564657	1.24822	1.90471	LG04_66.85_1289	0.487427	0.31209	0.603148	LG04_66.85_1289	0.349511	0.456539	0.809511
SFW2832	esterase d	LG04_66.85_1290	0.568112	0.245566	-0.408294	LG04_66.85_1290	0.645792	0.189907	0.284201	LG04_66.85_1290	0.786474	0.104315	0.167981
SFW6560	protein	LG04_66.85_1291	0.1849	0.733064	0.978318	LG04_66.85_1291	0.607387	0.216535	-0.331881	LG04_66.85_1291	0.639951	0.193853	-0.301862
SFW5855	pyrroline-5-carboxylate synthetase	LG04_67.96_1292	0.490265	0.309569	-0.46779	LG04_67.96_1292	0.741269	0.130024	0.193116	LG04_67.96_1292	0.95616	0.0194695	0.0320345
SFW0903	erd15 protein	LG04_69.29_1293	0.529003	0.276542	-0.501566	LG04_69.29_1293	0.695592	0.157645	-0.266745	LG04_69.29_1293	0.71236	0.1473	-0.251724
SFW7334	PREDICTED: hypothetical protein [Vitis vinifera]	LG04_69.29_1294	0.697189	0.156649	0.280551	LG04_69.29_1294	0.545749	0.263007	-0.382425	LG04_69.29_1294	0.357732	0.446442	-0.579998
SFW4809	protein	LG04_69.29_1295	0.459343	0.337863	-0.508274	LG04_69.29_1295	0.580243	0.23639	0.329775	LG04_69.29_1295	0.739985	0.130777	0.196568
SFW7028	protein	LG04_70.54_1297	0.202037	0.69457	0.842706	LG04_70.54_1297	0.295195	0.529891	0.593857	LG04_70.54_1297	0.200822	0.697188	0.725359
SFW2238	at3g54020 f5k20_320	LG04_70.54_1298	0.0665927	1.17657	-1.31065	LG04_70.54_1298	0.201802	0.695074	-0.78229	LG04_70.54_1298	0.131835	0.87997	-0.922514
SFW0072	PREDICTED: hypothetical protein [Vitis vinifera]	LG04_70.54_1299	0.888289	0.0514456	0.120086	LG04_70.54_1299	0.30673	0.513243	-0.752235	LG04_70.54_1299	0.23377	0.63121	-0.879406
SFW7270	katanin p80	LG04_70.54_1300	0.158566	0.79979	-0.977869	LG04_70.54_1300	0.591646	0.227938	-0.320413	LG04_70.54_1300	0.873331	0.0588211	-0.0961369
SFW3465	protein	LG04_70.54_1301	0.876686	0.057156	-0.107274	LG04_70.54_1301	0.463431	0.334015	0.435884	LG04_70.54_1301	0.239082	0.621452	0.705764
SFW9274	dihydrodipicolinate synthase	LG04_70.89_1302	0.838694	0.0763966	-0.144301	LG04_70.89_1302	0.845977	0.0726413	0.117627	LG04_70.89_1302	0.494475	0.305856	0.415564
SFW0654	inositol or phosphatidylinositol	LG04_73.81_1303	0.393947	0.404562	-0.560717	LG04_73.81_1303	0.977282	0.00998011	0.0161261	LG04_73.81_1303	0.979701	0.00890649	0.0143976
SFW5141	predicted protein [Populus trichocarpa]	LG04_73.86_1304	0.999851	6.47957e-05	-0.000135236	LG04_73.86_1304	0.503371	0.298112	0.419468	LG04_73.86_1304	0.493429	0.306775	0.431191
SFW8130	nadh-cytochrome b5 reductase	LG04_74.13_1305	0.142597	0.845889	-1.39387	LG04_74.13_1305	0.883267	0.0539082	-0.121835	LG04_74.13_1305	0.863354	0.0638109	-0.141469
SFW8066	calmodulin	LG04_74.31_1306	0.0469348	1.3285	1.37306	LG04_74.31_1306	0.0445606	1.35105	1.22061	LG04_74.31_1306	0.0828671	1.08162	1.04157
SFW2975	gras family transcription factor	LG04_76.75_1307	0.886493	0.0523249	0.0959814	LG04_76.75_1307	0.415051	0.381899	0.479651	LG04_76.75_1307	0.492592	0.307513	0.401152
SFW0857	integral membrane	LG04_76.92_1308	0.489559	0.310195	0.466935	LG04_76.92_1308	0.805321	0.094031	0.145743	LG04_76.92_1308	0.628836	0.201462	0.286571
SFW8827	---NA---	LG04_77.1_1309	0.319759	0.495177	0.672793	LG04_77.1_1309	0.736379	0.132899	0.199129	LG04_77.1_1309	0.609913	0.214732	0.299988
SFW1214	aldo keto reductase family protein	LG04_77.1_1310	0.602661	0.219927	-0.443685	LG04_77.1_1310	0.770889	0.113008	-0.221936	LG04_77.1_1310	0.906151	0.0427995	-0.0906499
SFW2448	21 kda protein	LG04_77.72_1311	0.130288	0.885095	1.02765	LG04_77.72_1311	0.35832	0.445729	0.544194	LG04_77.72_1311	0.305894	0.514429	0.608937
SFW3202	unknown [Glycine max]	LG04_77.94_1312	0.192517	0.715531	-0.95094	LG04_77.94_1312	0.624205	0.204673	-0.308671	LG04_77.94_1312	0.570106	0.244045	-0.35568
SFW0276	glycoside hydrolase family 28 protein polygalacturonase family protein	LG04_77.94_1313	0.521895	0.282417	-0.412066	LG04_77.94_1313	0.76128	0.118455	-0.17053	LG04_77.94_1313	0.718539	0.14355	-0.202557
SFW0885	ap2 erf domain-containing transcription factor	LG04_78.21_1314	0.87326	0.0588564	-0.112056	LG04_78.21_1314	0.873368	0.0588026	0.0982334	LG04_78.21_1314	0.859692	0.0656571	0.107773
SFW8290	dead box atp-dependent rna	LG04_80.66_1315	0.12143	0.915673	-1.79177	LG04_80.66_1315	0.346333	0.460506	-0.934129	LG04_80.66_1315	0.568886	0.244975	-0.566208
SFW8200	dead box atp-dependent rna	LG04_80.66_1316	0.0579382	1.23703	1.23267	LG04_80.66_1316	0.10436	0.981464	0.9291	LG04_80.66_1316	0.0519554	1.28437	1.1154
SFW0861	af385692_1at5g56980 mhm17_10	LG04_81.13_1317	0.29946	0.523661	0.805381	LG04_81.13_1317	0.951144	0.0217535	0.0411084	LG04_81.13_1317	0.835381	0.0781153	-0.139218
SFW7127	uncharacterized protein	LG04_81.22_1318	0.314734	0.502056	0.744628	LG04_81.22_1318	0.463645	0.333814	0.473227	LG04_81.22_1318	0.654862	0.183851	0.28805
SFW0013	transducin family protein wd-40 repeat family protein	LG04_81.36_1319	0.998166	0.000797195	-0.0014973	LG04_81.36_1319	0.53761	0.269532	-0.355677	LG04_81.36_1319	0.410292	0.386906	-0.472958
SFW5237	ubiquitin-related modifier	LG04_81.8_1320	0.699378	0.155288	0.226616	LG04_81.8_1320	0.102908	0.987551	-0.889032	LG04_81.8_1320	0.0840451	1.07549	-0.929704
SFW5720	fasciclin-like arabinogalactan protein	LG04_83.4_1322	0.467922	0.329826	-0.518845	LG04_83.4_1322	0.370828	0.430827	-0.559516	LG04_83.4_1322	0.46206	0.335302	-0.456303
SFW8057	gtp-binding rab2a like protein	LG04_84.27_1323	0.343069	0.464618	-0.613108	LG04_84.27_1323	0.524807	0.28	0.366517	LG04_84.27_1323	0.603268	0.21949	0.29831
SFW4329	protein mitochondrial	LG04_85.17_1325	0.267172	0.573209	0.749182	LG04_85.17_1325	0.102047	0.991199	0.974342	LG04_85.17_1325	0.0803155	1.0952	1.04202
SFW2871	protein mitochondrial	LG04_85.17_1326	0.955126	0.0199393	-0.0329011	LG04_85.17_1326	0.157463	0.802822	0.750659	LG04_85.17_1326	0.17801	0.749556	0.710875
SFW1243	fasciclin-like arabinogalactan protein	LG04_85.85_1328	0.745964	0.127282	0.204621	LG04_85.85_1328	0.201621	0.695465	0.713439	LG04_85.85_1328	0.213656	0.670284	0.693305
SFW6344	protein	LG04_86.21_1329	0.565097	0.247877	0.361812	LG04_86.21_1329	0.929701	0.0316568	-0.0485147	LG04_86.21_1329	0.984825	0.0066408	0.0104312
SFW2427	---NA---	LG04_88.23_1330	0.926806	0.0330112	-0.058436	LG04_88.23_1330	0.848969	0.0711084	-0.105228	LG04_88.23_1330	0.756677	0.12109	-0.171268
SFW3080	structural constituent of ribosome	LG04_89.3_1331	0.123752	0.907449	1.0995	LG04_89.3_1331	0.314995	0.501696	0.652885	LG04_89.3_1331	0.26712	0.573293	0.7221
SFW6240	prli-interacting factor k	LG04_90.28_1332	0.0154612	1.81076	-1.66884	LG04_90.28_1332	0.0281712	1.5502	-1.30009	LG04_90.28_1332	0.0248242	1.60512	-1.33025
SFW1152	fatty acid hydroperoxide lyase	LG04_90.36_1333	0.194738	0.71055	-1.47645	LG04_90.36_1333	0.816841	0.0878626	0.229897	LG04_90.36_1333	0.981097	0.008288	-0.0233381
SFW2540	cellulose synthase-like protein	LG04_90.41_1334	0.307274	0.512474	-1.14038	LG04_90.41_1334	0.646078	0.189715	0.44601	LG04_90.41_1334	0.875748	0.057621	0.150676
SFW2887	cellulose synthase-like protein	LG04_90.41_1335	0.391774	0.406965	-0.957991	LG04_90.41_1335	0.51979	0.284172	0.625681	LG04_90.41_1335	0.786975	0.104039	0.260511
SFW9109	l-ascorbate oxidase precursor	LG04_90.47_1336	0.391774	0.406965	-0.957991	LG04_90.47_1336	0.51979	0.284172	0.625681	LG04_90.47_1336	0.786975	0.104039	0.260511
SFW6088	cellulose synthase	LG04_90.82_1337	0.203479	0.69148	-1.12708	LG04_90.82_1337	0.986815	0.00576419	-0.01309	LG04_90.82_1337	0.896168	0.0476107	-0.102766
SFW0033	glutamate receptor 3	LG04_91.98_1338	0.408174	0.389154	0.580523	LG04_91.98_1338	0.0693095	1.15921	1.13548	LG04_91.98_1338	0.13103	0.882629	0.937304
SFW3777	aconitate hydratase	LG04_91.98_1339	0.850984	0.0700787	-0.118582	LG04_91.98_1339	0.398568	0.399498	-0.459307	LG04_91.98_1339	0.485049	0.314215	-0.380982
SFW2204	protein	LG04_92.24_1340	0.403969	0.393652	-0.52752	LG04_92.24_1340	0.754788	0.122175	-0.179277	LG04_92.24_1340	0.710382	0.148508	-0.211053
SFW1494	zinc finger	LG04_92.24_1341	0.600396	0.221562	0.481973	LG04_92.24_1341	0.590111	0.229066	-0.427247	LG04_92.24_1341	0.538752	0.268611	-0.488661
SFW6089	at1g45130 f27f5_20	LG04_93.76_1342	0.662516	0.178804	-0.289072	LG04_93.76_1342	0.974792	0.0110879	-0.0182065	LG04_93.76_1342	0.742409	0.129357	-0.189102
SFW6630	wdr13 protein	LG04_93.76_1343	0.736792	0.132655	-0.237808	LG04_93.76_1343	0.756708	0.121072	0.192107	LG04_93.76_1343	0.699271	0.155355	0.237724
SFW3856	diaminopimelate decarboxylase	LG04_94.21_1344	0.913005	0.0395269	-0.101028	LG04_94.21_1344	0.210762	0.676207	1.03366	LG04_94.21_1344	0.334763	0.475263	0.790545
SFW7687	serine threonine protein kinase	LG04_95.19_1345	0.947778	0.0232932	0.037741	LG04_95.19_1345	0.816843	0.0878613	0.117461	LG04_95.19_1345	0.914894	0.0386294	-0.0541713
SFW8893	---NA---	LG04_95.37_1346	0.690309	0.160957	-0.240253	LG04_95.37_1346	0.381918	0.41803	-0.470822	LG04_95.37_1346	0.241853	0.616448	-0.633791
SFW5496	hypothetical protein LOC100274732 [Zea mays]	LG04_95.67_1347	0.591759	0.227855	-0.428527	LG04_95.67_1347	0.548584	0.260757	0.423579	LG04_95.67_1347	0.887776	0.0516964	0.098978
SFW6292	protein	LG04_96.73_1348	0.601016	0.221114	-0.360431	LG04_96.73_1348	0.960774	0.0173787	-0.0300097	LG04_96.73_1348	0.756499	0.121192	0.189934
SFW0044	gibberellin receptor	LG04_97.59_1349	0.19944	0.700188	-1.36976	LG04_97.59_1349	0.761839	0.118137	0.282246	LG04_97.59_1349	0.924443	0.0341199	-0.0873755
SFW3959	protein	LG04_98.38_1350	0.57086	0.243471	-0.358716	LG04_98.38_1350	0.90415	0.0437597	0.0666533	LG04_98.38_1350	0.950024	0.0222655	-0.0344623
SFW7190	nitrite reductase	LG04_98.38_1351	0.807199	0.0930196	0.164153	LG04_98.38_1351	0.740477	0.130489	-0.197174	LG04_98.38_1351	0.560576	0.251365	-0.348751
SFW6857	cinnamyl alcohol dehydrogenase	LG04_98.55_1352	0.71499	0.1457	-0.237502	LG04_98.55_1352	0.441073	0.35549	0.438134	LG04_98.55_1352	0.624959	0.204148	0.276288
SFW8251	protein	LG04_99.61_1353	0.759184	0.119653	-0.213084	LG04_99.61_1353	0.954536	0.0202077	0.0345541	LG04_99.61_1353	0.684399	0.164691	0.24652
SFW3320	flavonol synthase flavanone 3-	LG04_99.61_1354	0.712278	0.147351	-0.305828	LG04_99.61_1354	0.717086	0.144429	0.264359	LG04_99.61_1354	0.844331	0.0734872	-0.142184
SFW2188	glucose acyltransferase	LG04_99.61_1355	0.824097	0.0840218	0.138308	LG04_99.61_1355	0.681572	0.166488	0.223521	LG04_99.61_1355	0.433973	0.362537	0.426485
SFW3398	phosphoglycerate mutase-like protein	LG04_99.61_1356	0.842009	0.0746832	-0.137308	LG04_99.61_1356	0.876608	0.0571946	0.0930793	LG04_99.61_1356	0.601309	0.220902	0.313561
SFW5264	methylmalonate semi-aldehyde dehydrogenase	LG04_99.72_1357	0.373138	0.42813	-0.794486	LG04_99.72_1357	0.878318	0.0563482	-0.117613	LG04_99.72_1357	0.575255	0.24014	-0.427278
SFW9250	disease resistance protein	LG05_0.9_1358	0.766939	0.115239	0.161036	LG05_0.9_1358	0.823184	0.0845033	-0.110096	LG05_0.9_1358	0.869029	0.0609659	-0.0807986
SFW5755	sodium-dicarboxylate cotransporter	LG05_0.9_1359	0.612001	0.213248	-0.398398	LG05_0.9_1359	0.256975	0.59011	-0.78724	LG05_0.9_1359	0.269973	0.56868	-0.764307
SFW7212	bc10 protein	LG05_3.13_1360	0.247259	0.606849	-0.733292	LG05_3.13_1360	0.0739792	1.13089	-1.03563	LG05_3.13_1360	0.110934	0.954934	-0.92546
SFW8387	atp synthase gamma chain	LG05_3.13_1361	0.258553	0.58745	0.754621	LG05_3.13_1361	0.0183303	1.73683	1.36364	LG05_3.13_1361	0.0104033	1.98283	1.48385
SFW5079	pectinesterase like protein	LG05_3.39_1362	0.291561	0.53527	-0.564732	LG05_3.39_1362	0.721865	0.141544	-0.172655	LG05_3.39_1362	0.857444	0.0667941	-0.08743
SFW4228	protein	LG05_3.71_1363	0.754484	0.12235	-0.177044	LG05_3.71_1363	0.65858	0.181391	0.224423	LG05_3.71_1363	0.444108	0.352511	0.39142
SFW5962	prh26 protein	LG05_4.47_1364	0.0818588	1.08693	-1.23873	LG05_4.47_1364	0.0129841	1.88659	-1.61686	LG05_4.47_1364	0.0239571	1.62057	-1.47489
SFW8773	atp synthase gamma chain	LG05_4.58_1365	0.802473	0.0955697	0.148773	LG05_4.58_1365	0.305075	0.515593	0.539816	LG05_4.58_1365	0.290841	0.536344	0.555331
SFW0269	phd f-box containing	LG05_4.96_1366	0.469921	0.327975	-0.429889	LG05_4.96_1366	0.119479	0.92271	-0.83678	LG05_4.96_1366	0.148935	0.827005	-0.777113
SFW2415	protein	LG05_5.12_1367	0.489804	0.309978	0.485466	LG05_5.12_1367	0.0526386	1.2787	1.20189	LG05_5.12_1367	0.0943955	1.02505	1.02815
SFW1348	multidrug resistance	LG05_5.56_1368	0.193552	0.713203	-0.808668	LG05_5.56_1368	0.0631125	1.19988	-1.03529	LG05_5.56_1368	0.102848	0.987804	-0.907463
SFW3871	tobamovirus multiplication 1	LG05_5.83_1369	0.649541	0.187393	0.268588	LG05_5.83_1369	0.2094	0.679024	0.675272	LG05_5.83_1369	0.189869	0.721546	0.697628
SFW0272	protein	LG05_6.54_1370	0.023118	1.63605	1.58224	LG05_6.54_1370	0.000395186	3.4032	2.19078	LG05_6.54_1370	0.000478516	3.3201	2.13874
SFW6806	pyruvate orthophosphate dikinase regulatory protein	LG05_9.1_1371	0.192284	0.716057	-0.838354	LG05_9.1_1371	0.0307613	1.51199	-1.2228	LG05_9.1_1371	0.0516023	1.28733	-1.09008
SFW3910	potassium channel beta subunit	LG05_9.1_1372	0.140884	0.851138	1.17718	LG05_9.1_1372	0.459975	0.337266	0.506836	LG05_9.1_1372	0.495612	0.304858	0.467643
SFW2683	protein kinase family protein	LG05_9.15_1373	0.480279	0.318506	0.444565	LG05_9.15_1373	0.784484	0.105416	0.15052	LG05_9.15_1373	0.618213	0.208862	0.272874
SFW8110	protein	LG05_9.18_1374	0.613759	0.212002	0.335247	LG05_9.18_1374	0.907302	0.0422479	-0.0674892	LG05_9.18_1374	0.850003	0.0705795	0.109119
SFW2771	dna binding	LG05_9.88_1375	0.893398	0.0489548	-0.066889	LG05_9.88_1375	0.282797	0.548525	0.486364	LG05_9.88_1375	0.407901	0.389445	0.371357
SFW2417	protein	LG05_10.24_1376	0.609817	0.214801	-0.373193	LG05_10.24_1376	0.767769	0.11477	-0.188282	LG05_10.24_1376	0.892203	0.0495365	-0.0861561
SFW4705	protein	LG05_10.59_1377	0.622631	0.205769	-0.259328	LG05_10.59_1377	0.125482	0.901419	-0.736124	LG05_10.59_1377	0.279666	0.55336	-0.513314
SFW6872	---NA---	LG05_11.04_1378	0.863498	0.0637385	-0.151058	LG05_11.04_1378	0.393757	0.404772	-0.644082	LG05_11.04_1378	0.483225	0.31585	-0.528598
SFW1733	predicted protein [Populus trichocarpa]	LG05_11.49_1379	0.524555	0.280209	-0.351198	LG05_11.49_1379	0.98362	0.0071728	0.0101052	LG05_11.49_1379	0.983261	0.00733098	0.0102544
SFW0095	atp binding	LG05_11.84_1380	0.368863	0.433135	0.54994	LG05_11.84_1380	0.620714	0.207108	0.265873	LG05_11.84_1380	0.729595	0.136918	0.184363
SFW6181	protein	LG05_12.2_1381	0.615088	0.211063	0.283849	LG05_12.2_1381	0.73958	0.131015	0.16745	LG05_12.2_1381	0.590332	0.228904	0.270171
SFW0729	villin 2	LG05_12.29_1382	0.810489	0.091253	-0.216461	LG05_12.29_1382	0.435154	0.361357	-0.60789	LG05_12.29_1382	0.54858	0.26076	-0.463001
SFW0786	hexose transporter 1	LG05_17.73_1383	0.0901384	1.04509	-1.03733	LG05_17.73_1383	0.117437	0.930196	-0.840115	LG05_17.73_1383	0.150699	0.82189	-0.769948
SFW7554	heat shock protein 70	LG05_18.17_1384	0.336904	0.472494	0.550361	LG05_18.17_1384	0.416537	0.380346	0.413389	LG05_18.17_1384	0.49921	0.301716	0.344006
SFW2021	histone-lysine n-	LG05_21.6_1385	0.174847	0.757343	1.19239	LG05_21.6_1385	0.422218	0.374463	0.606083	LG05_21.6_1385	0.357104	0.447205	0.694655
SFW2037	ring-h2 finger protein rha3b	LG05_21.6_1386	0.822574	0.084825	-0.128494	LG05_21.6_1386	0.919059	0.0366566	0.0514977	LG05_21.6_1386	0.872104	0.0594316	0.0815214
SFW2310	unnamed protein product [Vitis vinifera]	LG05_23.03_1387	0.253609	0.595835	0.800041	LG05_23.03_1387	0.886069	0.0525322	0.0892563	LG05_23.03_1387	0.852986	0.0690579	0.115015
SFW4167	tail-specific protease	LG05_23.03_1388	0.187614	0.726736	0.920604	LG05_23.03_1388	0.858236	0.0663935	0.111157	LG05_23.03_1388	0.873963	0.058507	0.098336
SFW2311	delta12-fatty acid acetylenase	LG05_25.96_1389	0.156185	0.806361	0.788021	LG05_25.96_1389	0.548253	0.261019	0.297389	LG05_25.96_1389	0.544306	0.264157	0.297157
SFW6392	lustrin a-like	LG05_25.96_1390	0.358888	0.445041	-0.831108	LG05_25.96_1390	0.465063	0.332488	-0.595128	LG05_25.96_1390	0.457424	0.339681	-0.599372
SFW0730	conserved hypothetical protein [Ricinus communis]	LG05_28.1_1391	0.532417	0.273748	-0.4292	LG05_28.1_1391	0.613605	0.212111	-0.29846	LG05_28.1_1391	0.544119	0.264306	-0.357756
SFW2876	dihydrodipicolinate reductase family protein	LG05_28.1_1392	0.375853	0.424982	-0.89497	LG05_28.1_1392	0.08894	1.0509	-1.47609	LG05_28.1_1392	0.12045	0.919192	-1.34724
SFW3795	protein	LG05_28.37_1393	0.798548	0.097699	0.170043	LG05_28.37_1393	0.763485	0.117199	-0.181427	LG05_28.37_1393	0.71281	0.147026	-0.221051
SFW8249	endonuclease exonuclease phosphatase family expressed	LG05_28.37_1394	0.715439	0.145428	-0.268684	LG05_28.37_1394	0.519779	0.284181	0.412438	LG05_28.37_1394	0.605558	0.217844	0.32975
SFW4435	mitogen-activated protein kinase 3	LG05_28.57_1395	0.426341	0.370243	0.484219	LG05_28.57_1395	0.390366	0.408528	0.467733	LG05_28.57_1395	0.346833	0.45988	0.51077
SFW5439	nectarin iii	LG05_28.57_1396	0.360963	0.442537	0.553404	LG05_28.57_1396	0.264016	0.57837	0.621738	LG05_28.57_1396	0.285896	0.543792	0.582681
SFW1994	protein	LG05_28.88_1398	0.816446	0.0880728	0.172459	LG05_28.88_1398	0.841325	0.0750363	-0.127291	LG05_28.88_1398	0.974495	0.0112202	0.0203107
SFW3728	trans-2-enoyl- mitochondrial expressed	LG05_29.51_1399	0.490492	0.309368	0.502753	LG05_29.51_1399	0.213771	0.670052	0.801855	LG05_29.51_1399	0.212725	0.672181	0.797
SFW8184	dtdp-glucose 4-6-	LG05_30.04_1400	0.835126	0.078248	0.147878	LG05_30.04_1400	0.631747	0.199457	-0.310671	LG05_30.04_1400	0.468464	0.329324	-0.462869
SFW8032	histone h2a	LG05_31.2_1401	0.339581	0.469056	0.766703	LG05_31.2_1401	0.753	0.123205	0.216476	LG05_31.2_1401	0.738793	0.131477	0.228909
SFW6118	protein	LG05_32.12_1402	0.211712	0.674255	0.817555	LG05_32.12_1402	0.416359	0.380532	0.465602	LG05_32.12_1402	0.417122	0.379737	0.463968
SFW6899	protein	LG05_32.39_1403	0.172719	0.762659	-0.895869	LG05_32.39_1403	0.00493063	2.3071	-1.65223	LG05_32.39_1403	0.0067569	2.17025	-1.57032
SFW5152	xh xs domain-containing protein xs zinc finger domain-containing protein	LG05_32.75_1404	0.452247	0.344625	-0.44915	LG05_32.75_1404	0.499734	0.301261	0.365945	LG05_32.75_1404	0.278961	0.554457	0.587879
SFW4861	xh xs domain-containing protein xs zinc finger domain-containing protein	LG05_32.75_1405	0.593526	0.226561	0.320164	LG05_32.75_1405	0.0551496	1.25846	1.03737	LG05_32.75_1405	0.0310174	1.50839	1.16398
SFW2024	at5g59400 f2o15_60	LG05_32.81_1406	0.0683316	1.16538	1.32211	LG05_32.81_1406	0.0445237	1.35141	1.28149	LG05_32.81_1406	0.0566393	1.24688	1.21608
SFW9240	---NA---	LG05_33.43_1407	0.141713	0.848591	0.950016	LG05_33.43_1407	0.00294621	2.53074	1.75881	LG05_33.43_1407	0.00384269	2.41537	1.69125
SFW8242	tubulin beta-2 beta-3 chain	LG05_33.43_1408	0.481985	0.316966	0.478148	LG05_33.43_1408	0.103588	0.984689	0.977492	LG05_33.43_1408	0.0817817	1.08734	1.04388
SFW8233	protein	LG05_33.43_1409	0.923236	0.0346872	0.0621431	LG05_33.43_1409	0.147855	0.830165	0.834367	LG05_33.43_1409	0.0559518	1.25219	1.09535
SFW0642	protein	LG05_34.59_1410	0.26969	0.569134	-0.677986	LG05_34.59_1410	0.58771	0.230837	0.299533	LG05_34.59_1410	0.696783	0.156902	0.215384
SFW6519	at1g07280 f22g5_32	LG05_34.59_1411	0.550965	0.258876	-0.407064	LG05_34.59_1411	0.258482	0.587569	0.684053	LG05_34.59_1411	0.325271	0.487755	0.595884
SFW1935	PREDICTED: hypothetical protein [Vitis vinifera]	LG05_35.03_1412	0.403585	0.394065	0.560922	LG05_35.03_1412	0.972513	0.0121046	0.0214592	LG05_35.03_1412	0.771249	0.112805	-0.176265
SFW1416	transcription factor x1	LG05_35.03_1413	0.156174	0.806393	-0.87993	LG05_35.03_1413	0.016805	1.77456	-1.34781	LG05_35.03_1413	0.0179934	1.74489	-1.32102
SFW8856	predicted protein [Populus trichocarpa]	LG05_35.03_1414	0.142365	0.846596	0.769923	LG05_35.03_1414	0.27453	0.561411	0.525145	LG05_35.03_1414	0.529909	0.275799	0.3018
SFW2418	fiddlehead-like protein	LG05_35.75_1415	0.232106	0.634314	-0.751522	LG05_35.75_1415	0.808421	0.0923623	0.14044	LG05_35.75_1415	0.564665	0.248209	0.330986
SFW7331	isoamylase	LG05_37.12_1416	0.872591	0.0591893	-0.100333	LG05_37.12_1416	0.0775544	1.11039	1.01471	LG05_37.12_1416	0.0452167	1.3447	1.14509
SFW6079	predicted protein [Populus trichocarpa]	LG05_37.12_1417	0.156364	0.805862	-0.954237	LG05_37.12_1417	0.471495	0.326523	0.452243	LG05_37.12_1417	0.418179	0.378638	0.498038
SFW6601	fiddlehead-like protein	LG05_37.12_1418	0.245753	0.609502	-0.806881	LG05_37.12_1418	0.379262	0.42106	0.572872	LG05_37.12_1418	0.316828	0.499177	0.637962
SFW1371	at3g46970 f13i12_20	LG05_37.3_1419	0.80162	0.0960314	0.135741	LG05_37.3_1419	0.92171	0.0354056	-0.0489132	LG05_37.3_1419	0.841256	0.075072	-0.0973688
SFW4058	protein	LG05_37.3_1420	0.924674	0.0340113	-0.0814493	LG05_37.3_1420	0.801912	0.0958735	-0.191108	LG05_37.3_1420	0.85023	0.0704634	0.143798
SFW0037	gil1 (gravitropic in the light)	LG05_37.3_1421	0.322233	0.49183	0.633513	LG05_37.3_1421	0.699047	0.155494	0.227908	LG05_37.3_1421	0.925098	0.0338122	0.0539003
SFW9369	diacylglycerol kinase	LG05_37.3_1422	0.823022	0.0845886	-0.127379	LG05_37.3_1422	0.779798	0.108018	0.141524	LG05_37.3_1422	0.774115	0.111195	0.144778
SFW0025	cyclic nucleotide-gated ion	LG05_37.3_1425	0.317431	0.498351	-0.565318	LG05_37.3_1425	0.610237	0.214501	0.267557	LG05_37.3_1425	0.370277	0.431473	0.466086
SFW3657	protein	LG05_37.3_1426	0.180072	0.744554	-1.12963	LG05_37.3_1426	0.262898	0.580212	0.894648	LG05_37.3_1426	0.175834	0.754896	1.0613
SFW1052	cyclic nucleotide-gated ion	LG05_37.3_1427	0.725458	0.139388	-0.238696	LG05_37.3_1427	0.637438	0.195562	-0.286197	LG05_37.3_1427	0.831806	0.079978	-0.128721
SFW1851	diacylglycerol kinase	LG05_37.39_1428	0.830558	0.0806302	0.121868	LG05_37.39_1428	0.345341	0.461751	-0.485066	LG05_37.39_1428	0.282101	0.549595	-0.549765
SFW3785	serine esterase family protein	LG05_37.75_1429	0.50615	0.295721	-0.419767	LG05_37.75_1429	0.945043	0.0245482	-0.0382181	LG05_37.75_1429	0.931797	0.0306789	-0.0473347
SFW8848	udp-glucose:flavonoid 3-o-glucosyltransferase	LG05_37.84_1430	0.938953	0.0273562	0.0497028	LG05_37.84_1430	0.151365	0.819975	-0.835461	LG05_37.84_1430	0.14453	0.840043	-0.831478
SFW3170	protein	LG05_37.84_1431	0.730507	0.136375	-0.223359	LG05_37.84_1431	0.174331	0.758625	-0.784533	LG05_37.84_1431	0.234963	0.629	-0.683272
SFW5754	transparent testa 12	LG05_37.84_1432	0.948173	0.0231122	-0.0398375	LG05_37.84_1432	0.138414	0.858821	-0.82708	LG05_37.84_1432	0.0877888	1.05656	-0.949808
SFW3818	calmodulin-binding protein	LG05_38.28_1433	0.88885	0.0511715	0.0911468	LG05_38.28_1433	0.713643	0.146519	-0.225167	LG05_38.28_1433	0.390786	0.408061	-0.521058
SFW2124	xyloglucan endotransglucosylase hydrolase protein 22	LG05_38.28_1434	0.480133	0.318638	-0.567666	LG05_38.28_1434	0.264933	0.576865	0.83642	LG05_38.28_1434	0.149712	0.824744	1.06304
SFW9224	plasma membrane h+-atpase	LG05_38.28_1435	0.533158	0.273144	-0.452155	LG05_38.28_1435	0.406178	0.391284	-0.524037	LG05_38.28_1435	0.412733	0.384331	-0.516248
SFW9214	xyloglucan endotransglycosylase	LG05_38.28_1436	0.540203	0.267443	-0.48805	LG05_38.28_1436	0.213002	0.671616	0.926351	LG05_38.28_1436	0.12208	0.913356	1.13034
SFW2743	xyloglucan endotransglucosylase hydrolase protein 22	LG05_38.28_1437	0.923072	0.0347646	-0.0662024	LG05_38.28_1437	0.0854022	1.06853	-1.07053	LG05_38.28_1437	0.0527838	1.2775	-1.18525
SFW8292	apospory-associated protein c	LG05_38.55_1439	0.330337	0.481042	-0.702459	LG05_38.55_1439	0.202676	0.693197	-0.799414	LG05_38.55_1439	0.214977	0.667609	-0.777147
SFW0315	26s proteasome subunit rpn5b	LG05_40.23_1440	0.866679	0.0621419	-0.109187	LG05_40.23_1440	0.20504	0.688162	0.741655	LG05_40.23_1440	0.306128	0.514097	0.595434
SFW9118	coniferyl alcohol acyltransferase	LG05_40.23_1441	0.719327	0.143074	-0.239072	LG05_40.23_1441	0.364263	0.438584	0.543396	LG05_40.23_1441	0.517323	0.286239	0.386039
SFW7001	lipoic acid synthetase	LG05_40.23_1442	0.296389	0.528138	0.596158	LG05_40.23_1442	0.567041	0.246386	-0.301759	LG05_40.23_1442	0.515775	0.287539	-0.33832
SFW0062	anthranilate n-benzoyltransferase	LG05_40.23_1443	0.819343	0.0865342	-0.131109	LG05_40.23_1443	0.315186	0.501434	0.521959	LG05_40.23_1443	0.447698	0.349014	0.392739
SFW7770	PREDICTED: hypothetical protein [Vitis vinifera]	LG05_40.23_1444	0.993549	0.00281088	-0.00525714	LG05_40.23_1444	0.150868	0.821402	0.842091	LG05_40.23_1444	0.232162	0.634208	0.69667
SFW2215	protein	LG05_40.23_1445	0.768839	0.114165	-0.194872	LG05_40.23_1445	0.365254	0.437404	0.539983	LG05_40.23_1445	0.522235	0.282134	0.379804
SFW2804	ubiquinone biosynthesis methyltransferase coq5	LG05_40.23_1446	0.318978	0.496239	-0.55446	LG05_40.23_1446	0.900329	0.0455989	-0.0621868	LG05_40.23_1446	0.72143	0.141806	-0.176459
SFW3642	protein	LG05_40.29_1447	0.893378	0.0489647	0.0956738	LG05_40.29_1447	0.322892	0.490943	-0.62927	LG05_40.29_1447	0.20495	0.688352	-0.806596
SFW0843	calcineurin subunit b	LG05_40.29_1448	0.326102	0.486647	-0.605708	LG05_40.29_1448	0.971869	0.0123922	-0.0192476	LG05_40.29_1448	0.806088	0.0936175	-0.133511
SFW1783	---NA---	LG05_40.29_1449	0.794097	0.100127	-0.184126	LG05_40.29_1449	0.139475	0.855504	-0.930945	LG05_40.29_1449	0.0804969	1.09422	-1.10164
SFW3788	protein	LG05_40.29_1450	0.778592	0.10869	-0.184028	LG05_40.29_1450	0.258728	0.587156	0.665387	LG05_40.29_1450	0.365676	0.436904	0.530062
SFW9414	gibberellin receptor	LG05_40.29_1451	0.337702	0.471466	-0.596166	LG05_40.29_1451	0.99152	0.00369846	-0.00584688	LG05_40.29_1451	0.828906	0.0814946	-0.118382
SFW7536	protein	LG05_40.29_1452	0.761234	0.118482	-0.198047	LG05_40.29_1452	0.262248	0.581289	0.657113	LG05_40.29_1452	0.373253	0.427996	0.518844
SFW7423	smc5 protein	LG05_40.29_1453	0.562001	0.250263	-0.372356	LG05_40.29_1453	0.704913	0.151865	0.221561	LG05_40.29_1453	0.648239	0.188265	0.263971
SFW4031	reticulon family protein	LG05_40.29_1454	0.132628	0.877366	-1.02586	LG05_40.29_1454	0.36337	0.439651	-0.543469	LG05_40.29_1454	0.350593	0.455197	-0.555306
SFW7639	protein kinase	LG05_40.29_1455	0.395113	0.403279	0.640856	LG05_40.29_1455	0.947766	0.023299	0.0449193	LG05_40.29_1455	0.841005	0.0752012	-0.136704
SFW6217	protein	LG05_40.29_1456	0.35481	0.450005	0.69959	LG05_40.29_1456	0.889985	0.0506171	0.0951255	LG05_40.29_1456	0.877211	0.0568961	-0.10561
SFW0257	protein	LG05_40.29_1457	0.67967	0.167702	0.251254	LG05_40.29_1457	0.0679987	1.1675	1.02413	LG05_40.29_1457	0.0659243	1.18095	1.01932
SFW3585	protein	LG05_40.29_1458	0.833616	0.079034	0.150335	LG05_40.29_1458	0.379848	0.42039	-0.560723	LG05_40.29_1458	0.25172	0.599083	-0.731336
SFW2946	protein	LG05_40.29_1459	0.991053	0.00390308	0.00798001	LG05_40.29_1459	0.240028	0.619738	-0.74616	LG05_40.29_1459	0.148405	0.82855	-0.917359
SFW6059	dna methyltransferase	LG05_40.29_1460	0.822182	0.0850322	-0.194759	LG05_40.29_1460	0.536084	0.270767	0.460588	LG05_40.29_1460	0.294871	0.530368	0.784161
SFW0078	2og-fe oxygenase family protein	LG05_40.29_1461	0.611089	0.213895	-0.330398	LG05_40.29_1461	0.627081	0.202676	0.288685	LG05_40.29_1461	0.582883	0.234419	0.322618
SFW2992	protein	LG05_40.29_1462	0.356108	0.448419	0.697465	LG05_40.29_1462	0.87686	0.0570697	0.106451	LG05_40.29_1462	0.888616	0.051286	-0.0956706
SFW3091	ring finger	LG05_40.55_1463	0.531903	0.274168	-0.378889	LG05_40.55_1463	0.779851	0.107988	0.157474	LG05_40.55_1463	0.757351	0.120703	0.171292
SFW5836	PREDICTED: hypothetical protein isoform 2 [Vitis vinifera]	LG05_40.55_1464	0.802659	0.0954691	0.185243	LG05_40.55_1464	0.562777	0.249664	0.375038	LG05_40.55_1464	0.725734	0.139223	0.227041
SFW0521	at5g37360 mnj8_150	LG05_40.55_1465	0.62618	0.2033	0.355383	LG05_40.55_1465	0.281771	0.550103	0.709206	LG05_40.55_1465	0.401389	0.396435	0.55088
SFW8430	plasma membrane h+-atpase	LG05_40.55_1466	0.674342	0.17112	0.311787	LG05_40.55_1466	0.579933	0.236622	0.35721	LG05_40.55_1466	0.554472	0.25612	0.381302
SFW6157	plasma membrane h+-atpase	LG05_40.55_1467	0.621036	0.206884	0.363356	LG05_40.55_1467	0.503268	0.298201	0.427806	LG05_40.55_1467	0.483467	0.315633	0.447587
SFW3084	multicopper oxidase	LG05_40.55_1468	0.109007	0.962547	0.909265	LG05_40.55_1468	0.167394	0.776259	0.721335	LG05_40.55_1468	0.383851	0.415837	0.449168
SFW4990	f-box family protein	LG05_40.55_1469	0.290172	0.537345	0.585088	LG05_40.55_1469	0.527136	0.278077	0.319851	LG05_40.55_1469	0.842602	0.0743775	0.0992734
SFW3457	zinc finger	LG05_40.55_1470	0.385341	0.414154	0.636511	LG05_40.55_1470	0.14737	0.83159	0.959957	LG05_40.55_1470	0.220634	0.656327	0.80863
SFW4139	protein	LG05_40.55_1471	0.97221	0.01224	0.0241556	LG05_40.55_1471	0.278834	0.554655	-0.689703	LG05_40.55_1471	0.130399	0.884725	-0.956523
SFW9205	protein	LG05_40.55_1472	0.708526	0.149644	0.277713	LG05_40.55_1472	0.476021	0.322374	0.462999	LG05_40.55_1472	0.616896	0.209788	0.324547
SFW4282	protein	LG05_40.55_1473	0.920752	0.0358572	0.0600293	LG05_40.55_1473	0.169398	0.771091	0.763084	LG05_40.55_1473	0.153099	0.815028	0.784198
SFW4597	allyl alcohol dehydrogenase	LG05_40.55_1474	0.689572	0.161421	-0.312358	LG05_40.55_1474	0.264555	0.577484	0.801972	LG05_40.55_1474	0.203212	0.69205	0.888082
SFW7343	---NA---	LG05_40.55_1475	0.586185	0.231966	-0.330226	LG05_40.55_1475	0.68386	0.165033	0.229901	LG05_40.55_1475	0.674695	0.170893	0.233024
SFW1415	at3g04350 t6k12_3	LG05_40.55_1476	0.602375	0.220133	0.380273	LG05_40.55_1476	0.312873	0.504632	0.664967	LG05_40.55_1476	0.426797	0.369778	0.521854
SFW3219	glycosyl transferase family 17 protein	LG05_40.55_1477	0.970013	0.0132224	-0.0286072	LG05_40.55_1477	0.689191	0.16166	-0.266563	LG05_40.55_1477	0.921351	0.0355748	-0.0657129
SFW5971	cation proton exchanger	LG05_40.55_1478	0.891363	0.0499456	-0.0833322	LG05_40.55_1478	0.798593	0.0976745	0.137091	LG05_40.55_1478	0.904484	0.043599	-0.0643647
SFW0434	protein	LG05_40.73_1479	0.158265	0.800615	-1.30901	LG05_40.73_1479	0.136324	0.865429	-1.17892	LG05_40.73_1479	0.231908	0.634685	-0.946648
SFW8520	methyl binding domain protein	LG05_40.73_1480	0.230278	0.637748	0.791172	LG05_40.73_1480	0.0673768	1.17149	1.05131	LG05_40.73_1480	0.173459	0.760803	0.77918
SFW1285	dna binding	LG05_40.73_1481	0.0875284	1.05785	-1.31301	LG05_40.73_1481	0.0571484	1.243	-1.30425	LG05_40.73_1481	0.115865	0.936048	-1.07378
SFW4941	zinc finger	LG05_40.73_1482	0.130943	0.882918	-1.36657	LG05_40.73_1482	0.0718307	1.14369	-1.39119	LG05_40.73_1482	0.180971	0.742391	-1.03444
SFW3326	annexin	LG05_40.73_1483	0.250634	0.60096	0.756095	LG05_40.73_1483	0.0735784	1.13325	1.02608	LG05_40.73_1483	0.185588	0.73145	0.756182
SFW2944	protein	LG05_40.73_1484	0.164677	0.783367	0.790831	LG05_40.73_1484	0.276839	0.557773	0.571056	LG05_40.73_1484	0.547169	0.261878	0.311725
SFW9301	glyceraldehyde-3-phosphate dehydrogenase	LG05_40.73_1485	0.276839	0.557773	0.715386	LG05_40.73_1485	0.0768194	1.11453	1.01476	LG05_40.73_1485	0.195727	0.708348	0.739218
SFW3227	cryptochrome 1	LG05_40.73_1486	0.1762	0.753995	0.892357	LG05_40.73_1486	0.0386458	1.4129	1.19053	LG05_40.73_1486	0.115354	0.937969	0.902464
SFW1553	multicopper oxidase	LG05_40.73_1487	0.828969	0.0814618	0.120177	LG05_40.73_1487	0.903962	0.04385	-0.0612757	LG05_40.73_1487	0.627699	0.202248	-0.243055
SFW8814	translational activator	LG05_40.73_1488	0.544097	0.264324	0.448296	LG05_40.73_1488	0.251462	0.599527	0.76637	LG05_40.73_1488	0.356563	0.447864	0.61388
SFW3359	protein	LG05_40.73_1489	0.295238	0.529828	0.687347	LG05_40.73_1489	0.100058	0.999748	0.940704	LG05_40.73_1489	0.238767	0.622025	0.67135
SFW5531	protein	LG05_40.73_1491	0.984874	0.0066192	0.0119842	LG05_40.73_1491	0.777665	0.109208	0.157639	LG05_40.73_1491	0.909057	0.0414088	-0.0637063
SFW5898	prolyl endopeptidase	LG05_40.73_1492	0.448895	0.347855	0.412113	LG05_40.73_1492	0.935714	0.0288571	0.0400063	LG05_40.73_1492	0.868006	0.0614773	-0.0814058
SFW8818	---NA---	LG05_41.18_1493	0.0223416	1.65089	-1.43591	LG05_41.18_1493	0.316234	0.499992	-0.564017	LG05_41.18_1493	0.304609	0.516257	-0.576501
SFW1334	protein phosphatase type 1 pp1bg	LG05_41.38_1494	0.610761	0.214129	-0.275236	LG05_41.38_1494	0.886333	0.0524031	0.0688245	LG05_41.38_1494	0.720808	0.14218	0.171875
SFW3196	protein	LG05_41.38_1495	0.0286861	1.54233	-1.35877	LG05_41.38_1495	0.385713	0.413735	-0.48189	LG05_41.38_1495	0.359515	0.444283	-0.507926
SFW4993	protein	LG05_41.38_1496	0.72232	0.14127	-0.213107	LG05_41.38_1496	0.626805	0.202868	0.269713	LG05_41.38_1496	0.591512	0.228037	0.293264
SFW7137	prenyl-dependent caax	LG05_41.38_1497	0.986578	0.00586853	0.0111612	LG05_41.38_1497	0.959113	0.0181302	-0.0300917	LG05_41.38_1497	0.704839	0.15191	-0.222325
SFW8075	electron transporter thiol-disulfide exchange intermediate	LG05_41.38_1498	0.192348	0.715911	-0.710516	LG05_41.38_1498	0.683192	0.165458	-0.198682	LG05_41.38_1498	0.755206	0.121934	-0.151568
SFW2810	ferritin	LG05_41.38_1499	0.700046	0.154873	0.238754	LG05_41.38_1499	0.505643	0.296156	0.363495	LG05_41.38_1499	0.730869	0.13616	0.187684
SFW5047	signal recognition particle receptor	LG05_41.38_1500	0.867476	0.0617427	0.109866	LG05_41.38_1500	0.540991	0.26681	-0.362335	LG05_41.38_1500	0.302097	0.519854	-0.611386
SFW8127	protein	LG05_41.38_1501	0.208936	0.679986	-0.685172	LG05_41.38_1501	0.742924	0.129055	-0.159856	LG05_41.38_1501	0.809346	0.0918657	-0.117405
SFW6677	chromosome 10 open reading frame 119	LG05_41.38_1502	0.967087	0.0145343	0.0269775	LG05_41.38_1502	0.964046	0.0159022	-0.0260482	LG05_41.38_1502	0.715705	0.145266	-0.210415
SFW7194	protein phosphatase	LG05_41.38_1503	0.886044	0.0525445	0.103606	LG05_41.38_1503	0.535698	0.27108	0.390588	LG05_41.38_1503	0.649235	0.187598	0.285883
SFW5849	protein binding protein	LG05_41.38_1504	0.841119	0.0751423	0.122534	LG05_41.38_1504	0.55471	0.255934	0.318133	LG05_41.38_1504	0.790633	0.102025	0.142816
SFW6850	---NA---	LG05_41.38_1505	0.785376	0.104922	-0.175988	LG05_41.38_1505	0.986421	0.0059377	0.00979761	LG05_41.38_1505	0.876387	0.0573042	-0.089354
SFW0395	zinc-binding dehydrogenase family protein	LG05_41.38_1506	0.836596	0.0774844	0.130502	LG05_41.38_1506	0.738715	0.131523	0.186163	LG05_41.38_1506	0.959636	0.0178936	0.0282164
SFW6257	cationic amino acid transporter	LG05_41.38_1507	0.58451	0.233208	-0.340417	LG05_41.38_1507	0.697109	0.156699	-0.213614	LG05_41.38_1507	0.422113	0.374571	-0.440228
SFW5599	ribosomal large subunit pseudouridine synthase d	LG05_41.38_1508	0.689376	0.161544	-0.259385	LG05_41.38_1508	0.711858	0.147607	0.209038	LG05_41.38_1508	0.982491	0.00767156	0.0123788
SFW2836	embryo-specific protein 1	LG05_41.38_1509	0.801821	0.0959225	0.163832	LG05_41.38_1509	0.200055	0.698851	0.751607	LG05_41.38_1509	0.353024	0.452196	0.541357
SFW6943	peroxin-3 family protein	LG05_41.38_1510	0.966906	0.0146159	-0.0274486	LG05_41.38_1510	0.930264	0.0313937	-0.0512124	LG05_41.38_1510	0.67053	0.173582	-0.248932
SFW5644	protein	LG05_41.38_1511	0.822415	0.0849092	-0.149402	LG05_41.38_1511	0.765414	0.116104	-0.175784	LG05_41.38_1511	0.534592	0.271977	-0.365771
SFW0149	protease inhibitor ii	LG05_41.55_1512	0.936864	0.0283232	0.0526717	LG05_41.55_1512	0.477384	0.321132	-0.423457	LG05_41.55_1512	0.554514	0.256088	-0.342093
SFW3135	vesicle-associated membrane	LG05_41.55_1513	0.986752	0.0057922	0.0105113	LG05_41.55_1513	0.362468	0.440731	-0.523357	LG05_41.55_1513	0.291858	0.534829	-0.59083
SFW2423	ribosomal protein s25	LG05_41.55_1514	0.899403	0.0460455	0.0784811	LG05_41.55_1514	0.566686	0.246658	-0.322207	LG05_41.55_1514	0.618043	0.208981	-0.272404
SFW7575	at3g62770 f26k9_200	LG05_41.64_1515	0.746817	0.126786	0.206012	LG05_41.64_1515	0.623562	0.20512	0.27645	LG05_41.64_1515	0.839005	0.0762355	0.114322
SFW1827	protein phosphatase	LG05_41.64_1516	0.913137	0.0394638	0.0788266	LG05_41.64_1516	0.558527	0.252956	0.368811	LG05_41.64_1516	0.666479	0.176214	0.270784
SFW2463	tubulin folding cofactor b	LG05_41.64_1517	0.297139	0.527041	0.718352	LG05_41.64_1517	0.448767	0.347979	0.454077	LG05_41.64_1517	0.785948	0.104606	0.162552
SFW1157	endo- -beta-	LG05_41.64_1518	0.198205	0.702886	-1.26456	LG05_41.64_1518	0.0912334	1.03985	-1.42052	LG05_41.64_1518	0.191634	0.717528	-1.0967
SFW2569	methionine sulfoxide reductase type	LG05_41.64_1519	0.677175	0.169299	0.267574	LG05_41.64_1519	0.58463	0.233119	0.310275	LG05_41.64_1519	0.790168	0.10228	0.150923
SFW2479	calcium-dependent protein	LG05_41.64_1520	0.350756	0.454995	0.620293	LG05_41.64_1520	0.0239946	1.61989	1.35012	LG05_41.64_1520	0.0299606	1.52345	1.26917
SFW9403	protein	LG05_41.64_1521	0.308719	0.510437	0.704139	LG05_41.64_1521	0.237417	0.624488	0.710195	LG05_41.64_1521	0.353941	0.451069	0.556324
SFW2240	beta-ig-h3 domain-containing expressed	LG05_41.64_1522	0.245363	0.610191	0.771615	LG05_41.64_1522	0.0114459	1.94135	1.51047	LG05_41.64_1522	0.0146562	1.83398	1.4267
SFW2678	phosphoribosyl-atp pyrophosphohydrolase at-ie	LG05_41.64_1523	0.436603	0.359913	0.544729	LG05_41.64_1523	0.0194116	1.71194	1.4746	LG05_41.64_1523	0.0201639	1.69543	1.43866
SFW1955	nuclear division rft1-like protein	LG05_41.64_1524	0.085568	1.06769	0.93014	LG05_41.64_1524	0.172026	0.764405	0.674925	LG05_41.64_1524	0.482575	0.316435	0.345394
SFW7774	protein	LG05_41.87_1525	0.205851	0.686447	0.854348	LG05_41.87_1525	0.253538	0.595956	0.702385	LG05_41.87_1525	0.565153	0.247834	0.35198
SFW8017	glyceraldehyde-3-phosphate dehydrogenase	LG05_41.87_1526	0.767345	0.11501	0.214821	LG05_41.87_1526	0.486653	0.312781	0.440649	LG05_41.87_1526	0.595208	0.225332	0.3352
SFW3506	protein	LG05_41.87_1528	0.392154	0.406544	-0.577735	LG05_41.87_1528	0.0141641	1.84881	-1.49667	LG05_41.87_1528	0.0353322	1.45183	-1.24559
SFW7607	cytochrom p450-like protein	LG05_41.87_1529	0.781352	0.107153	0.194212	LG05_41.87_1529	0.0917412	1.03744	1.06103	LG05_41.87_1529	0.162953	0.787936	0.855106
SFW8701	---NA---	LG05_41.87_1530	0.940071	0.0268391	-0.0496829	LG05_41.87_1530	0.920159	0.036137	-0.0585868	LG05_41.87_1530	0.653831	0.184535	-0.262071
SFW7757	---NA---	LG05_41.87_1531	0.77135	0.112748	0.191408	LG05_41.87_1531	0.631921	0.199337	-0.283117	LG05_41.87_1531	0.710455	0.148464	-0.21302
SFW6516	protein	LG05_41.87_1532	0.931641	0.0307514	-0.0573567	LG05_41.87_1532	0.417017	0.379847	0.484373	LG05_41.87_1532	0.444903	0.351735	0.444753
SFW0994	bwf1-like protein	LG05_42.81_1534	0.161728	0.791214	0.752388	LG05_42.81_1534	0.538519	0.268799	0.297616	LG05_42.81_1534	0.694776	0.158155	0.189273
SFW9026	---NA---	LG05_42.81_1535	0.020582	1.68651	-1.50311	LG05_42.81_1535	0.251904	0.598765	-0.687992	LG05_42.81_1535	0.414437	0.382542	-0.48783
SFW5846	cytochrome p450	LG05_42.86_1536	0.412785	0.384276	-0.553962	LG05_42.86_1536	0.0180647	1.74317	-1.44524	LG05_42.86_1536	0.0445076	1.35157	-1.19121
SFW1328	at3g16950 k14a17_7	LG05_42.86_1537	0.792559	0.100968	-0.155521	LG05_42.86_1537	0.165384	0.781506	-0.748173	LG05_42.86_1537	0.254129	0.594946	-0.604825
SFW6778	yth domain-containing	LG05_42.86_1538	0.0126778	1.89696	-1.53615	LG05_42.86_1538	0.17324	0.761353	-0.7716	LG05_42.86_1538	0.292021	0.534586	-0.593036
SFW7844	calmodulin-binding transcription activator	LG05_42.86_1539	0.967028	0.0145611	-0.0309232	LG05_42.86_1539	0.0533916	1.27253	1.33782	LG05_42.86_1539	0.0607254	1.21663	1.25417
SFW7604	protein	LG05_42.86_1544	0.595525	0.2251	0.373175	LG05_42.86_1544	0.0480151	1.31862	1.25053	LG05_42.86_1544	0.0948384	1.02302	1.02926
SFW7948	calmodulin-binding transcription activator	LG05_42.86_1545	0.750187	0.12483	-0.187862	LG05_42.86_1545	0.152713	0.816123	-0.769303	LG05_42.86_1545	0.236512	0.626147	-0.626283
SFW2432	enoyl- hydratase isomerase	LG05_42.86_1546	0.604955	0.218277	0.359879	LG05_42.86_1546	0.0495985	1.30453	1.22892	LG05_42.86_1546	0.0820167	1.0861	1.06295
SFW4678	novel plant	LG05_42.86_1547	0.959222	0.0180807	0.0358996	LG05_42.86_1547	0.809278	0.0919024	0.144825	LG05_42.86_1547	0.763108	0.117414	0.180681
SFW7576	yth domain-containing	LG05_42.86_1548	0.0320247	1.49452	1.1859	LG05_42.86_1548	0.0747128	1.12661	0.897513	LG05_42.86_1548	0.119606	0.922247	0.778517
SFW2443	squamosa promoter binding 1	LG05_43.22_1549	0.570771	0.243538	-0.383652	LG05_43.22_1549	0.787345	0.103835	0.167608	LG05_43.22_1549	0.430858	0.365666	0.482828
SFW0496	late embryogenesis	LG05_43.22_1550	0.331669	0.479295	-0.590764	LG05_43.22_1550	0.073188	1.13556	-0.98514	LG05_43.22_1550	0.194338	0.711443	-0.707747
SFW6697	protein	LG05_43.22_1551	0.344261	0.463113	-0.592837	LG05_43.22_1551	0.15078	0.821657	-0.806934	LG05_43.22_1551	0.337996	0.471088	-0.534762
SFW9111	histone h4	LG05_43.31_1552	0.474704	0.323577	0.405662	LG05_43.31_1552	0.108231	0.965649	0.809932	LG05_43.31_1552	0.215685	0.66618	0.621924
SFW3983	nramp transporter	LG05_43.37_1554	0.20052	0.697842	0.958731	LG05_43.37_1554	0.0376766	1.42393	1.34915	LG05_43.37_1554	0.032902	1.48278	1.38158
SFW6929	8-oxoguanine dna glycosylase	LG05_43.37_1555	0.711244	0.147981	-0.220908	LG05_43.37_1555	0.182002	0.739923	-0.71457	LG05_43.37_1555	0.156752	0.804787	-0.751582
SFW6081	cyclin a-like protein	LG05_43.37_1556	0.588992	0.229891	0.297484	LG05_43.37_1556	0.574499	0.240711	-0.283543	LG05_43.37_1556	0.451347	0.34549	-0.376804
SFW8823	leucine-rich repeat	LG05_43.37_1557	0.185249	0.732243	-0.846269	LG05_43.37_1557	0.0218889	1.65978	-1.29022	LG05_43.37_1557	0.0319663	1.49531	-1.20224
SFW6298	chromatin remodeling factor subunit	LG05_43.37_1558	0.980531	0.00853857	0.0209532	LG05_43.37_1558	0.249033	0.603743	-0.897808	LG05_43.37_1558	0.120721	0.918216	-1.19748
SFW4094	amino acid permease	LG05_43.37_1559	0.484345	0.314845	0.44078	LG05_43.37_1559	0.530632	0.275207	-0.361915	LG05_43.37_1559	0.3874	0.411841	-0.4902
SFW6542	chromatin remodeling complex subunit	LG05_43.42_1560	0.289234	0.53875	-0.686104	LG05_43.42_1560	0.12248	0.911936	-0.881295	LG05_43.42_1560	0.123057	0.909894	-0.87942
SFW0304	8-oxoguanine dna glycosylase	LG05_43.42_1561	0.426031	0.370559	-0.544375	LG05_43.42_1561	0.186024	0.730432	-0.800466	LG05_43.42_1561	0.215005	0.667551	-0.748993
SFW4044	vacuolar-type h+-atpase subunit b3 (vha-b3)	LG05_43.42_1562	0.0694866	1.1581	-1.17596	LG05_43.42_1562	0.00926191	2.0333	-1.49194	LG05_43.42_1562	0.0199751	1.69951	-1.32802
SFW2813	aldehyde dehydrogenase	LG05_43.42_1563	0.972189	0.0122494	-0.022461	LG05_43.42_1563	0.228984	0.640195	0.690547	LG05_43.42_1563	0.236548	0.62608	0.675376
SFW0859	poly-glutamine tract-binding protein	LG05_43.42_1564	0.811793	0.0905545	0.157862	LG05_43.42_1564	0.315363	0.501189	-0.589494	LG05_43.42_1564	0.237536	0.624271	-0.691709
SFW5698	potassium transporter	LG05_43.51_1565	0.793388	0.100514	0.187646	LG05_43.51_1565	0.787823	0.103572	0.168646	LG05_43.51_1565	0.983702	0.00713664	-0.0127965
SFW6511	endo- 4-beta-glucanase	LG05_43.51_1566	0.697319	0.156568	0.22509	LG05_43.51_1566	0.456788	0.340286	0.383867	LG05_43.51_1566	0.721636	0.141682	0.183417
SFW0109	protein	LG05_43.51_1567	0.140495	0.85234	0.972983	LG05_43.51_1567	0.0317155	1.49873	1.23713	LG05_43.51_1567	0.073338	1.13467	1.02866
SFW3800	gtp-binding protein	LG05_43.51_1568	0.148147	0.829306	0.962535	LG05_43.51_1568	0.0319342	1.49574	1.24611	LG05_43.51_1568	0.0726599	1.13871	1.0399
SFW9409	conserved hypothetical protein [Ricinus communis]	LG05_43.51_1569	0.768939	0.114108	0.181107	LG05_43.51_1569	0.437795	0.358729	0.422032	LG05_43.51_1569	0.741561	0.129853	0.17906
SFW3154	arm repeat-containing protein	LG05_43.51_1570	0.959559	0.0179285	0.0328965	LG05_43.51_1570	0.97828	0.00953695	0.0156001	LG05_43.51_1570	0.770223	0.113383	-0.167271
SFW1324	atp binding	LG05_44.04_1571	0.144043	0.841509	-1.10659	LG05_44.04_1571	0.0456672	1.3404	-1.30632	LG05_44.04_1571	0.0436645	1.35987	-1.31164
SFW3764	protein	LG05_44.04_1572	0.259023	0.586662	0.665502	LG05_44.04_1572	0.968852	0.0137427	-0.0205827	LG05_44.04_1572	0.964502	0.015697	-0.0234488
SFW5280	protein	LG05_44.04_1573	0.0745751	1.12741	1.03218	LG05_44.04_1573	0.36965	0.432209	0.468116	LG05_44.04_1573	0.438574	0.357957	0.402742
SFW4181	interferon-related developmental regulator family protein ifrd protein family	LG05_44.46_1574	0.286808	0.542409	0.593297	LG05_44.46_1574	0.71269	0.1471	0.185388	LG05_44.46_1574	0.714564	0.145959	0.183448
SFW7248	---NA---	LG05_44.46_1575	0.386765	0.412552	-0.529111	LG05_44.46_1575	0.88818	0.0514991	-0.0774608	LG05_44.46_1575	0.913467	0.0393073	-0.0595414
SFW1119	patellin-	LG05_44.46_1576	0.40209	0.395677	-0.516228	LG05_44.46_1576	0.949196	0.0226439	-0.0354478	LG05_44.46_1576	0.981958	0.00790689	-0.012511
SFW9454	nuclear import 7 homolog ( cerevisiae)	LG05_44.46_1577	0.712134	0.147438	-0.204958	LG05_44.46_1577	0.518968	0.284859	0.327223	LG05_44.46_1577	0.599875	0.221939	0.266022
SFW8177	protein	LG05_44.46_1578	0.97086	0.0128433	-0.0202541	LG05_44.46_1578	0.337427	0.471821	0.484956	LG05_44.46_1578	0.40429	0.393307	0.420186
SFW4618	protein	LG05_44.46_1579	0.555816	0.255069	0.386191	LG05_44.46_1579	0.900158	0.0456811	-0.0722011	LG05_44.46_1579	0.80635	0.0934766	-0.140669
SFW5230	phosphoribosylanthranilate transferase	LG05_44.46_1580	0.964171	0.0158458	-0.0250341	LG05_44.46_1580	0.327402	0.484919	0.498457	LG05_44.46_1580	0.396894	0.401326	0.429928
SFW4539	proton-dependent oligopeptide transporter	LG05_44.46_1581	0.499939	0.301083	0.436403	LG05_44.46_1581	0.998027	0.00085785	0.00140257	LG05_44.46_1581	0.905597	0.0430652	-0.0670498
SFW3598	secreted protein	LG05_44.46_1582	0.927117	0.0328655	0.0524655	LG05_44.46_1582	0.303956	0.517189	0.525269	LG05_44.46_1582	0.329231	0.482499	0.49853
SFW1474	f1f0-atpase inhibitor protein	LG05_44.99_1583	0.223048	0.651601	1.09804	LG05_44.99_1583	0.106693	0.971864	1.28118	LG05_44.99_1583	0.136225	0.865745	1.1778
SFW8572	---NA---	LG05_44.99_1584	0.096309	1.01633	1.4512	LG05_44.99_1584	0.0733525	1.13459	1.37055	LG05_44.99_1584	0.102087	0.991028	1.24745
SFW1824	protein	LG05_45.07_1587	0.301136	0.521238	-0.599225	LG05_45.07_1587	0.842307	0.0745296	-0.105901	LG05_45.07_1587	0.823271	0.0844572	-0.118153
SFW3987	pi starvation-induced protein	LG05_45.25_1588	0.468106	0.329655	0.475568	LG05_45.25_1588	0.457751	0.339371	0.434872	LG05_45.25_1588	0.599656	0.222098	0.30631
SFW2801	protein	LG05_45.7_1589	0.727655	0.138074	-0.192876	LG05_45.7_1589	0.3676	0.434625	0.465603	LG05_45.7_1589	0.286915	0.542247	0.537391
SFW3512	xanthine uracil permease family expressed	LG05_45.7_1590	0.320885	0.49365	-0.629955	LG05_45.7_1590	0.758212	0.120209	0.180127	LG05_45.7_1590	0.546644	0.262295	0.346844
SFW1035	protein	LG05_47.27_1592	0.640684	0.193356	0.373553	LG05_47.27_1592	0.518646	0.285129	-0.526429	LG05_47.27_1592	0.334977	0.474985	-0.735666
SFW0890	protein	LG05_47.27_1593	0.489904	0.309889	-0.547356	LG05_47.27_1593	0.0408163	1.38917	-1.63441	LG05_47.27_1593	0.0221491	1.65464	-1.72362
SFW9297	translation initiation factor delta	LG05_47.27_1594	0.113443	0.945222	-0.908584	LG05_47.27_1594	0.410144	0.387064	-0.441717	LG05_47.27_1594	0.647768	0.188581	-0.242375
SFW0291	big map kinase	LG05_47.27_1595	0.750475	0.124664	0.256944	LG05_47.27_1595	0.423317	0.373334	-0.659773	LG05_47.27_1595	0.249669	0.602635	-0.887961
SFW2911	l-asparaginase l-asparagine amidohydrolase	LG05_47.27_1596	0.788339	0.103287	0.217231	LG05_47.27_1596	0.39522	0.403162	-0.70197	LG05_47.27_1596	0.222257	0.653144	-0.944059
SFW2063	wound responsive protein	LG05_47.27_1597	0.748412	0.125859	0.25916	LG05_47.27_1597	0.41627	0.380625	-0.671527	LG05_47.27_1597	0.256427	0.591035	-0.876727
SFW4704	protein	LG05_47.27_1598	0.999318	0.000296302	0.00067863	LG05_47.27_1598	0.237616	0.624124	-0.949376	LG05_47.27_1598	0.12394	0.906789	-1.16348
SFW6585	protein	LG05_47.27_1599	0.479512	0.319201	-0.399234	LG05_47.27_1599	0.890841	0.0501998	0.07144	LG05_47.27_1599	0.630685	0.200188	0.246789
SFW4680	zinc finger (c3hc4-type ring finger) family protein	LG05_47.27_1600	0.944343	0.0248702	-0.0396275	LG05_47.27_1600	0.202904	0.69271	0.669737	LG05_47.27_1600	0.145597	0.836848	0.751714
SFW2763	protein	LG05_47.27_1601	0.787287	0.103867	0.218342	LG05_47.27_1601	0.380611	0.419518	-0.723767	LG05_47.27_1601	0.220394	0.656799	-0.947109
SFW6812	exonuclease family protein	LG05_48_1602	0.559808	0.251961	0.414502	LG05_48_1602	0.0254959	1.59353	1.48334	LG05_48_1602	0.0195401	1.70907	1.49101
SFW8894	protein	LG05_48_1603	0.394152	0.404336	0.600638	LG05_48_1603	0.0186112	1.73023	1.55014	LG05_48_1603	0.0134091	1.8726	1.55965
SFW4257	snf1-related protein kinase	LG05_48.45_1604	0.498847	0.302032	-0.605474	LG05_48.45_1604	0.253135	0.596649	-0.922604	LG05_48.45_1604	0.280256	0.552445	-0.864544
SFW6376	dnaj heat shock n-terminal domain-containing protein	LG05_48.45_1605	0.443381	0.353223	0.538815	LG05_48.45_1605	0.0221717	1.6542	1.50309	LG05_48.45_1605	0.0168906	1.77235	1.50258
SFW6121	dna binding protein	LG05_48.62_1606	0.555505	0.255312	-0.384084	LG05_48.62_1606	0.661859	0.179235	0.273909	LG05_48.62_1606	0.552287	0.257835	0.357051
SFW1539	conserved hypothetical protein [Ricinus communis]	LG05_48.67_1607	0.11403	0.94298	-0.967254	LG05_48.67_1607	0.113934	0.943348	-0.872975	LG05_48.67_1607	0.122434	0.912096	-0.847861
SFW3687	PREDICTED: hypothetical protein [Vitis vinifera]	LG05_48.67_1608	0.075198	1.12379	-1.11919	LG05_48.67_1608	0.501599	0.299643	-0.388955	LG05_48.67_1608	0.629886	0.200738	-0.272418
SFW0737	aminoacyl-trna synthetase	LG05_48.67_1609	0.99147	0.00372046	-0.00857643	LG05_48.67_1609	0.220846	0.65591	-0.997439	LG05_48.67_1609	0.122305	0.912555	-1.18286
SFW0750	phenazine biosynthesis	LG05_48.67_1610	0.99147	0.00372046	-0.00857643	LG05_48.67_1610	0.220846	0.65591	-0.997439	LG05_48.67_1610	0.122305	0.912555	-1.18286
SFW3223	ndf6 (ndh dependent flow 6)	LG05_48.67_1611	0.97983	0.0088493	-0.0202614	LG05_48.67_1611	0.217263	0.663013	-1.00432	LG05_48.67_1611	0.119836	0.921412	-1.18959
SFW5954	conserved hypothetical protein [Ricinus communis]	LG05_48.67_1612	0.755459	0.121789	0.251479	LG05_48.67_1612	0.422453	0.374222	-0.660683	LG05_48.67_1612	0.250907	0.600487	-0.884963
SFW5410	disease resistance protein	LG05_48.84_1613	0.767614	0.114857	0.191205	LG05_48.84_1613	0.379003	0.421358	-0.539317	LG05_48.84_1613	0.30719	0.512593	-0.605932
SFW3586	pollen-specific protein	LG05_48.9_1614	0.994935	0.00220513	-0.00511183	LG05_48.9_1614	0.25035	0.601453	-0.93991	LG05_48.9_1614	0.175773	0.755048	-1.03573
SFW5315	nucleobase ascorbate transporter	LG05_48.95_1615	0.929474	0.0317626	-0.058622	LG05_48.95_1615	0.106478	0.97274	-1.02251	LG05_48.95_1615	0.0600866	1.22122	-1.1429
SFW3263	protein	LG05_48.98_1616	0.709494	0.149051	-0.286711	LG05_48.98_1616	0.166314	0.779072	-1.08793	LG05_48.98_1616	0.0819517	1.08644	-1.25
SFW6234	boron transporter	LG05_48.98_1617	0.689735	0.161318	0.31974	LG05_48.98_1617	0.46038	0.336883	-0.602809	LG05_48.98_1617	0.291079	0.535989	-0.806561
SFW3167	emb2759 (embryo defective 2759)	LG05_49.03_1618	0.762814	0.117582	0.215229	LG05_49.03_1618	0.188534	0.724611	0.834771	LG05_49.03_1618	0.288584	0.539728	0.669861
SFW3322	alpha-l-fucosidase 2	LG05_49.25_1619	0.866708	0.062127	0.134228	LG05_49.25_1619	0.305362	0.515185	-0.831091	LG05_49.25_1619	0.175667	0.75531	-1.0289
SFW1430	atp-dependent protease	LG05_49.42_1620	0.816774	0.0878983	0.185231	LG05_49.42_1620	0.347208	0.459411	-0.761699	LG05_49.42_1620	0.206038	0.686054	-0.959873
SFW7513	eds1-like protein	LG05_49.42_1621	0.668865	0.174662	0.348727	LG05_49.42_1621	0.418873	0.377918	-0.666043	LG05_49.42_1621	0.254617	0.594112	-0.883661
SFW1293	emb2423 (embryo defective 2423)	LG05_49.42_1622	0.866708	0.062127	0.134228	LG05_49.42_1622	0.305362	0.515185	-0.831091	LG05_49.42_1622	0.175667	0.75531	-1.0289
SFW2506	pectate lyase	LG05_49.42_1623	0.233297	0.632092	0.664366	LG05_49.42_1623	0.321233	0.49318	0.51049	LG05_49.42_1623	0.519563	0.284362	0.317933
SFW7260	conserved hypothetical protein [Ricinus communis]	LG05_49.42_1624	0.902567	0.0445207	0.0976305	LG05_49.42_1624	0.289071	0.538996	-0.855403	LG05_49.42_1624	0.169844	0.769949	-1.03773
SFW1197	protein	LG05_49.42_1625	0.797892	0.0980558	0.207032	LG05_49.42_1625	0.375685	0.425177	-0.730729	LG05_49.42_1625	0.216697	0.664146	-0.953962
SFW3782	phosphate phosphoenolpyruvate translocator precursor	LG05_49.42_1626	0.477908	0.320656	0.541796	LG05_49.42_1626	0.114917	0.939617	1.06585	LG05_49.42_1626	0.16758	0.775778	0.928461
SFW7836	integral membrane	LG05_49.42_1627	0.0562706	1.24972	-1.31284	LG05_49.42_1627	0.549247	0.260232	-0.381788	LG05_49.42_1627	0.65861	0.181372	-0.278546
SFW5719	60s ribosomal protein l27a	LG05_49.42_1628	0.975028	0.0109829	0.0227654	LG05_49.42_1628	0.313741	0.503429	0.655446	LG05_49.42_1628	0.383338	0.416418	0.564883
SFW4745	PREDICTED: hypothetical protein [Vitis vinifera]	LG05_49.7_1629	0.672927	0.172032	0.293972	LG05_49.7_1629	0.197778	0.703823	0.858926	LG05_49.7_1629	0.164549	0.783705	0.875316
SFW4168	argininosuccinate synthase	LG05_49.93_1630	0.872032	0.0594677	0.119252	LG05_49.93_1630	0.200365	0.698178	-0.912378	LG05_49.93_1630	0.111419	0.953041	-1.08981
SFW4253	ubiquitin activating enzyme	LG05_49.99_1631	0.97983	0.0088493	-0.0202614	LG05_49.99_1631	0.217263	0.663013	-1.00432	LG05_49.99_1631	0.119836	0.921412	-1.18959
SFW7751	exocyst complex	LG05_49.99_1632	0.551122	0.258752	0.414319	LG05_49.99_1632	0.0992222	1.00339	1.08492	LG05_49.99_1632	0.0735183	1.1336	1.12159
SFW3328	atp binding	LG05_50.04_1634	0.669727	0.174102	0.343292	LG05_50.04_1634	0.484952	0.314302	-0.573622	LG05_50.04_1634	0.299655	0.523378	-0.797095
SFW1204	transcription factor hap5a	LG05_50.04_1635	0.567022	0.2464	-0.405619	LG05_50.04_1635	0.670677	0.173486	0.284648	LG05_50.04_1635	0.608539	0.215712	0.33047
SFW1354	metal ion binding	LG05_50.04_1636	0.187406	0.727216	-0.87327	LG05_50.04_1636	0.705183	0.151698	-0.22871	LG05_50.04_1636	0.688336	0.1622	-0.239062
SFW8997	mitochondrial phosphate transporter	LG05_50.71_1637	0.753239	0.123067	-0.224019	LG05_50.71_1637	0.0763756	1.11705	-1.19037	LG05_50.71_1637	0.0547956	1.26125	-1.24713
SFW7702	protein	LG05_50.71_1638	0.42308	0.373577	0.525245	LG05_50.71_1638	0.603621	0.219236	0.300553	LG05_50.71_1638	0.397559	0.400598	0.48358
SFW4986	protein	LG05_50.92_1639	0.130154	0.885541	0.951385	LG05_50.92_1639	0.254978	0.593498	0.649144	LG05_50.92_1639	0.358491	0.445521	0.516388
SFW6022	---NA---	LG05_50.92_1640	0.464523	0.332993	0.618043	LG05_50.92_1640	0.167162	0.776861	1.00634	LG05_50.92_1640	0.26251	0.580854	0.812062
SFW2105	aspartic proteinase nepenthesin-1	LG05_51.99_1641	0.630597	0.200248	0.337555	LG05_51.99_1641	0.328534	0.48342	-0.640691	LG05_51.99_1641	0.293204	0.532831	-0.663664
SFW6886	protein	LG05_52.08_1642	0.750475	0.124664	0.256944	LG05_52.08_1642	0.423317	0.373334	-0.659773	LG05_52.08_1642	0.249669	0.602635	-0.887961
SFW1079	protein phosphatase	LG05_52.16_1643	0.750475	0.124664	0.256944	LG05_52.16_1643	0.423317	0.373334	-0.659773	LG05_52.16_1643	0.249669	0.602635	-0.887961
SFW5710	stromal cell-derived factor 2 precursor	LG05_52.38_1644	0.96316	0.0163018	0.0335926	LG05_52.38_1644	0.211752	0.674173	-0.882626	LG05_52.38_1644	0.218972	0.659611	-0.822099
SFW3017	plmt (phospholipid n-methyltransferase) phosphatidyl-n-dimethylethanolamine n-methyltransferase phosphatidyl-n-methylethanolamine n-methyltransferase	LG05_52.47_1645	0.750475	0.124664	0.256944	LG05_52.47_1645	0.423317	0.373334	-0.659773	LG05_52.47_1645	0.249669	0.602635	-0.887961
SFW1819	f-box family protein	LG05_52.56_1646	0.797093	0.0984909	0.201459	LG05_52.56_1646	0.375722	0.425134	-0.677917	LG05_52.56_1646	0.227299	0.643402	-0.88251
SFW7791	---NA---	LG05_52.83_1647	0.220488	0.656615	1.04251	LG05_52.83_1647	0.0581263	1.23563	1.42824	LG05_52.83_1647	0.0572295	1.24238	1.42208
SFW7785	protein	LG05_52.83_1648	0.166042	0.779782	0.88723	LG05_52.83_1648	0.449441	0.347328	0.441834	LG05_52.83_1648	0.458331	0.338821	0.424238
SFW5509	protochlorophyllide reductase precursor	LG05_53_1649	0.221969	0.653708	0.912637	LG05_53_1649	0.0963168	1.0163	1.09408	LG05_53_1649	0.110899	0.955073	1.04132
SFW4308	white-brown-complex abc transporter family	LG05_54.73_1650	0.750475	0.124664	0.256944	LG05_54.73_1650	0.423317	0.373334	-0.659773	LG05_54.73_1650	0.249669	0.602635	-0.887961
SFW0644	protein	LG05_54.73_1651	0.78309	0.106189	-0.230161	LG05_54.73_1651	0.240674	0.618571	-0.991158	LG05_54.73_1651	0.17666	0.752863	-1.07336
SFW2125	amidase family protein	LG05_54.73_1652	0.82755	0.0822057	0.174016	LG05_54.73_1652	0.342406	0.465458	-0.768773	LG05_54.73_1652	0.202396	0.693798	-0.966888
SFW4418	integral membrane protein	LG05_54.73_1653	0.822564	0.0848305	0.179244	LG05_54.73_1653	0.343121	0.464553	-0.767994	LG05_54.73_1653	0.201325	0.696102	-0.969911
SFW4692	nucleolar protein	LG05_54.73_1654	0.82755	0.0822057	0.174016	LG05_54.73_1654	0.342406	0.465458	-0.768773	LG05_54.73_1654	0.202396	0.693798	-0.966888
SFW2112	bsd domain-containing protein	LG05_54.73_1655	0.82755	0.0822057	0.174016	LG05_54.73_1655	0.342406	0.465458	-0.768773	LG05_54.73_1655	0.202396	0.693798	-0.966888
SFW9470	---NA---	LG05_54.73_1656	0.832583	0.0795727	0.169397	LG05_54.73_1656	0.395901	0.402413	-0.687038	LG05_54.73_1656	0.229211	0.639765	-0.915701
SFW2214	benzoquinone reductase	LG05_54.73_1657	0.254297	0.594659	0.784327	LG05_54.73_1657	0.97858	0.00940373	0.0169289	LG05_54.73_1657	0.760584	0.118853	-0.188592
SFW0038	atp binding	LG05_54.73_1658	0.932549	0.0303282	0.065594	LG05_54.73_1658	0.40999	0.387226	-0.638218	LG05_54.73_1658	0.310265	0.508267	-0.738388
SFW2562	protein	LG05_54.73_1659	0.0108844	1.96319	-1.69393	LG05_54.73_1659	0.0238631	1.62227	-1.41508	LG05_54.73_1659	0.0594732	1.22568	-1.15236
SFW8120	alpha tubulin 1	LG05_54.73_1660	0.995539	0.00194183	0.00436193	LG05_54.73_1660	0.207331	0.683335	-0.988486	LG05_54.73_1660	0.127392	0.894859	-1.12109
SFW5687	atp-dependent protease	LG05_54.73_1661	0.755516	0.121756	0.251848	LG05_54.73_1661	0.417871	0.378957	-0.668187	LG05_54.73_1661	0.243356	0.613759	-0.900977
SFW8357	ma3 domain-containing protein	LG05_54.73_1662	0.669727	0.174102	0.343292	LG05_54.73_1662	0.484952	0.314302	-0.573622	LG05_54.73_1662	0.299655	0.523378	-0.797095
SFW1867	---NA---	LG05_54.73_1663	0.895252	0.0480545	0.103694	LG05_54.73_1663	0.379178	0.421157	-0.699735	LG05_54.73_1663	0.271906	0.565581	-0.818692
SFW1398	pectate lyase	LG05_54.73_1664	0.618956	0.20834	-0.392375	LG05_54.73_1664	0.0607675	1.21633	-1.49355	LG05_54.73_1664	0.0321704	1.49254	-1.60559
SFW5242	ribosomal protein s9	LG05_54.73_1665	0.963129	0.0163157	-0.0357545	LG05_54.73_1665	0.285087	0.545022	-0.823706	LG05_54.73_1665	0.180891	0.742584	-0.96979
SFW6841	protein	LG05_54.73_1666	0.750475	0.124664	0.256944	LG05_54.73_1666	0.423317	0.373334	-0.659773	LG05_54.73_1666	0.249669	0.602635	-0.887961
SFW3254	cytochrome c biogenesis protein precursor	LG05_54.73_1667	0.822092	0.0850797	0.175936	LG05_54.73_1667	0.472476	0.32562	-0.566264	LG05_54.73_1667	0.362288	0.440946	-0.673086
SFW5349	predicted protein [Populus trichocarpa]	LG05_54.73_1668	0.914633	0.0387531	0.0838186	LG05_54.73_1668	0.380177	0.420014	-0.68924	LG05_54.73_1668	0.305579	0.514876	-0.755509
SFW2139	protein	LG05_54.73_1669	0.673631	0.171578	0.338721	LG05_54.73_1669	0.484971	0.314284	-0.573262	LG05_54.73_1669	0.302202	0.519703	-0.792193
SFW5574	nac domain ipr003441	LG05_54.73_1670	0.755459	0.121789	0.251479	LG05_54.73_1670	0.422453	0.374222	-0.660683	LG05_54.73_1670	0.250907	0.600487	-0.884963
SFW0431	zinc finger (c3hc4-type ring finger) family protein	LG05_54.73_1671	0.99147	0.00372046	-0.00857643	LG05_54.73_1671	0.220846	0.65591	-0.997439	LG05_54.73_1671	0.122305	0.912555	-1.18286
SFW6709	protein	LG05_54.73_1672	0.662929	0.178533	0.350312	LG05_54.73_1672	0.623017	0.2055	-0.399596	LG05_54.73_1672	0.451449	0.345391	-0.573716
SFW7474	protein	LG05_54.73_1673	0.737108	0.132469	0.266503	LG05_54.73_1673	0.404465	0.393119	-0.670613	LG05_54.73_1673	0.239939	0.619899	-0.88627
SFW6476	ent-kaurene oxidase	LG05_54.73_1674	0.992868	0.00310834	0.00696344	LG05_54.73_1674	0.331976	0.478893	0.75172	LG05_54.73_1674	0.185559	0.731517	0.968192
SFW8974	protein	LG05_54.73_1675	0.0778471	1.10876	-1.14771	LG05_54.73_1675	0.269365	0.569659	-0.657987	LG05_54.73_1675	0.227411	0.643189	-0.711343
SFW4274	PREDICTED: hypothetical protein [Vitis vinifera]	LG05_54.73_1676	0.572614	0.242138	-0.394964	LG05_54.73_1676	0.537968	0.269243	0.410345	LG05_54.73_1676	0.392752	0.405882	0.537975
SFW2339	betaine aldehyde dehydrogenase	LG05_54.73_1677	0.0258192	1.58806	1.31459	LG05_54.73_1677	0.0581096	1.23575	1.03538	LG05_54.73_1677	0.0818602	1.08693	0.934952
SFW3674	protein z	LG05_54.73_1678	0.959701	0.0178639	0.0395652	LG05_54.73_1678	0.234703	0.629481	0.93534	LG05_54.73_1678	0.125166	0.902514	1.13451
SFW9354	nadh dehydrogenase 1 alpha subcomplex subunit 2	LG05_54.73_1679	0.622458	0.20589	0.390773	LG05_54.73_1679	0.549554	0.25999	-0.483106	LG05_54.73_1679	0.3412	0.466991	-0.720808
SFW3940	enolase	LG05_54.73_1680	0.755459	0.121789	0.251479	LG05_54.73_1680	0.422453	0.374222	-0.660683	LG05_54.73_1680	0.250907	0.600487	-0.884963
SFW6922	protein	LG05_54.73_1681	0.993927	0.00264557	0.00600173	LG05_54.73_1681	0.391572	0.407189	-0.675344	LG05_54.73_1681	0.30287	0.518744	-0.764624
SFW0702	protein	LG05_54.73_1682	0.82755	0.0822057	0.174016	LG05_54.73_1682	0.342406	0.465458	-0.768773	LG05_54.73_1682	0.202396	0.693798	-0.966888
SFW6335	x-linked inhibitor of apoptosis	LG05_54.73_1683	0.640684	0.193356	0.373553	LG05_54.73_1683	0.518646	0.285129	-0.526429	LG05_54.73_1683	0.334977	0.474985	-0.735666
SFW6992	PREDICTED: hypothetical protein [Vitis vinifera]	LG05_54.73_1684	0.893232	0.0490356	0.105056	LG05_54.73_1684	0.391021	0.4078	-0.674041	LG05_54.73_1684	0.318681	0.496644	-0.735077
SFW4515	protein	LG05_54.73_1685	0.895252	0.0480545	0.103694	LG05_54.73_1685	0.379178	0.421157	-0.699735	LG05_54.73_1685	0.271906	0.565581	-0.818692
SFW0612	protein	LG05_54.73_1686	0.141236	0.850055	-0.806463	LG05_54.73_1686	0.858245	0.066389	-0.0908235	LG05_54.73_1686	0.981752	0.0079981	0.0114697
SFW8986	diacylglycerol kinase	LG05_54.73_1687	0.787511	0.103744	0.164904	LG05_54.73_1687	0.453182	0.343727	0.413415	LG05_54.73_1687	0.567019	0.246403	0.312621
SFW2784	lanthionine synthetase c-like expressed	LG05_54.73_1688	0.57382	0.241224	-0.395287	LG05_54.73_1688	0.932529	0.0303376	-0.0528185	LG05_54.73_1688	0.675778	0.170196	-0.258576
SFW1655	cytochrome p450	LG05_54.73_1689	0.755459	0.121789	0.251479	LG05_54.73_1689	0.422453	0.374222	-0.660683	LG05_54.73_1689	0.250907	0.600487	-0.884963
SFW7695	protein	LG05_54.73_1690	0.623453	0.205196	0.391841	LG05_54.73_1690	0.548426	0.260882	-0.487008	LG05_54.73_1690	0.336211	0.473389	-0.731481
SFW8706	rna polymerase-associated protein	LG05_54.73_1691	0.965137	0.0154111	-0.0345602	LG05_54.73_1691	0.372195	0.42923	-0.708579	LG05_54.73_1691	0.278809	0.554693	-0.807896
SFW1185	protein transport protein sec61 gamma subunit	LG05_54.73_1692	0.744038	0.128405	0.259806	LG05_54.73_1692	0.396756	0.401477	-0.683998	LG05_54.73_1692	0.246074	0.608933	-0.876521
SFW8980	cazy family gt8	LG05_54.73_1693	0.106264	0.973612	-0.93803	LG05_54.73_1693	0.3841	0.415556	-0.463828	LG05_54.73_1693	0.383885	0.415799	-0.461455
SFW0965	magnesium transporter	LG05_54.73_1694	0.636851	0.195962	0.378134	LG05_54.73_1694	0.518656	0.285121	-0.526717	LG05_54.73_1694	0.332316	0.478448	-0.74038
SFW5212	protein	LG05_54.73_1695	0.0100794	1.99657	2.09866	LG05_54.73_1695	0.00438671	2.35786	2.03842	LG05_54.73_1695	0.00490737	2.30915	2.00409
SFW6417	protein	LG05_54.73_1696	0.750475	0.124664	0.256944	LG05_54.73_1696	0.423317	0.373334	-0.659773	LG05_54.73_1696	0.249669	0.602635	-0.887961
SFW7161	protein	LG05_54.73_1697	0.297502	0.52651	-0.664322	LG05_54.73_1697	0.477138	0.321356	0.426076	LG05_54.73_1697	0.447998	0.348724	0.443406
SFW7159	dna binding	LG05_54.73_1698	0.835468	0.0780703	0.166412	LG05_54.73_1698	0.345467	0.461594	-0.765427	LG05_54.73_1698	0.202914	0.692688	-0.968184
SFW3401	tpl protein binding protein homodimerization transcription repressor	LG05_54.73_1699	0.82755	0.0822057	0.174016	LG05_54.73_1699	0.342406	0.465458	-0.768773	LG05_54.73_1699	0.202396	0.693798	-0.966888
SFW4135	pentatricopeptide repeat-containing	LG05_54.73_1700	0.850423	0.0703651	0.151144	LG05_54.73_1700	0.318935	0.496298	-0.810858	LG05_54.73_1700	0.182545	0.738631	-1.01625
SFW0362	protein	LG05_54.73_1701	0.744038	0.128405	0.259806	LG05_54.73_1701	0.396756	0.401477	-0.683998	LG05_54.73_1701	0.246074	0.608933	-0.876521
SFW0582	protein	LG05_54.73_1702	0.232264	0.634018	-0.668742	LG05_54.73_1702	0.912286	0.0398691	0.0570345	LG05_54.73_1702	0.754089	0.122577	0.159755
SFW7166	amidase family protein	LG05_54.73_1703	0.591448	0.228083	0.414473	LG05_54.73_1703	0.517836	0.285808	-0.494763	LG05_54.73_1703	0.316848	0.499149	-0.724792
SFW6805	protein	LG05_54.73_1704	0.750475	0.124664	0.256944	LG05_54.73_1704	0.423317	0.373334	-0.659773	LG05_54.73_1704	0.249669	0.602635	-0.887961
SFW7640	---NA---	LG05_54.73_1705	0.719578	0.142922	0.29038	LG05_54.73_1705	0.441943	0.354634	-0.633886	LG05_54.73_1705	0.265553	0.575848	-0.859428
SFW0148	protein	LG05_54.73_1706	0.755459	0.121789	0.251479	LG05_54.73_1706	0.422453	0.374222	-0.660683	LG05_54.73_1706	0.250907	0.600487	-0.884963
SFW8948	udp-galactose 4-epimerase-like protein	LG05_54.73_1707	0.386736	0.412586	0.688697	LG05_54.73_1707	0.965848	0.0150913	0.0345374	LG05_54.73_1707	0.804162	0.0946564	-0.187655
SFW2995	ring zinc finger	LG05_54.73_1708	0.145162	0.838146	-0.97151	LG05_54.73_1708	0.399625	0.398348	-0.50199	LG05_54.73_1708	0.545022	0.263586	-0.356098
SFW4300	argininosuccinate synthase	LG05_54.73_1709	0.82755	0.0822057	0.174016	LG05_54.73_1709	0.342406	0.465458	-0.768773	LG05_54.73_1709	0.202396	0.693798	-0.966888
SFW7163	abc transporter related protein	LG05_54.73_1710	0.966418	0.0148351	0.0296604	LG05_54.73_1710	0.0838126	1.07669	1.13317	LG05_54.73_1710	0.108798	0.96338	1.01157
SFW0401	ygl010w-like protein	LG05_54.73_1711	0.82755	0.0822057	0.174016	LG05_54.73_1711	0.342406	0.465458	-0.768773	LG05_54.73_1711	0.202396	0.693798	-0.966888
SFW6479	tpl protein binding protein homodimerization transcription repressor	LG05_54.73_1712	0.95565	0.0197011	-0.0438593	LG05_54.73_1712	0.190073	0.72108	-1.04139	LG05_54.73_1712	0.106639	0.972083	-1.20305
SFW4818	interferon-related developmental regulator family protein ifrd protein family	LG05_54.73_1713	0.510906	0.291659	0.481412	LG05_54.73_1713	0.445231	0.351415	0.505215	LG05_54.73_1713	0.55392	0.256553	0.390144
SFW8691	bel1 homeotic	LG05_54.73_1714	0.932549	0.0303282	0.065594	LG05_54.73_1714	0.40999	0.387226	-0.638218	LG05_54.73_1714	0.310265	0.508267	-0.738388
SFW7888	rbl12 (arabidopsis rhomboid-like protein 12)	LG05_54.73_1715	0.836309	0.0776331	0.167856	LG05_54.73_1715	0.382407	0.417474	-0.728669	LG05_54.73_1715	0.240543	0.618808	-0.914647
SFW2613	atm2 (arabidopsis thaliana myosin 2) motor	LG05_54.73_1716	0.0724438	1.14	1.38638	LG05_54.73_1716	0.0294981	1.53021	1.45605	LG05_54.73_1716	0.0927231	1.03281	1.11568
SFW1349	ring zinc finger protein	LG05_54.73_1717	0.100989	0.995728	-0.95439	LG05_54.73_1717	0.371983	0.429477	-0.477046	LG05_54.73_1717	0.371363	0.430201	-0.474955
SFW0355	bhlh protein	LG05_54.73_1718	0.70971	0.148919	0.29478	LG05_54.73_1718	0.426939	0.369634	-0.637201	LG05_54.73_1718	0.274579	0.561333	-0.820568
SFW1919	protein	LG05_54.73_1719	0.58116	0.235704	0.441663	LG05_54.73_1719	0.716534	0.144763	-0.294117	LG05_54.73_1719	0.530584	0.275246	-0.476152
SFW9322	glycine-rich rna-binding protein	LG05_54.73_1720	0.636851	0.195962	0.378134	LG05_54.73_1720	0.518656	0.285121	-0.526717	LG05_54.73_1720	0.332316	0.478448	-0.74038
SFW5133	magnesium transporter	LG05_54.73_1721	0.828943	0.0814755	0.172742	LG05_54.73_1721	0.337052	0.472303	-0.777894	LG05_54.73_1721	0.195619	0.708588	-0.982714
SFW4027	protein	LG05_54.73_1722	0.896254	0.0475687	0.101142	LG05_54.73_1722	0.429207	0.367333	-0.612671	LG05_54.73_1722	0.331702	0.479252	-0.706841
SFW8462	nucleic acid binding	LG05_54.73_1723	0.755459	0.121789	0.251479	LG05_54.73_1723	0.422453	0.374222	-0.660683	LG05_54.73_1723	0.250907	0.600487	-0.884963
SFW5676	cytochrome p450	LG05_54.73_1724	0.17467	0.757781	0.79339	LG05_54.73_1724	0.274498	0.561461	0.575829	LG05_54.73_1724	0.397488	0.400676	0.443896
SFW4111	family expressed	LG05_54.73_1725	0.785011	0.105124	0.217355	LG05_54.73_1725	0.315588	0.50088	-0.815646	LG05_54.73_1725	0.181133	0.742001	-1.02053
SFW1175	PREDICTED: hypothetical protein [Vitis vinifera]	LG05_54.73_1726	0.01234	1.90868	-1.73032	LG05_54.73_1726	0.30919	0.509775	-0.651593	LG05_54.73_1726	0.405072	0.392468	-0.528719
SFW2426	---NA---	LG05_54.73_1727	0.714076	0.146256	0.294545	LG05_54.73_1727	0.456622	0.340443	-0.609353	LG05_54.73_1727	0.280154	0.552604	-0.82768
SFW9161	protein	LG05_54.73_1728	0.608338	0.215855	0.408897	LG05_54.73_1728	0.561682	0.250509	-0.470862	LG05_54.73_1728	0.349923	0.456027	-0.710712
SFW7165	protein	LG05_54.73_1729	0.744767	0.12798	0.263081	LG05_54.73_1729	0.428056	0.368499	-0.653213	LG05_54.73_1729	0.255247	0.593039	-0.877599
SFW3563	mip nip subfamily	LG05_54.73_1730	0.750475	0.124664	0.256944	LG05_54.73_1730	0.423317	0.373334	-0.659773	LG05_54.73_1730	0.249669	0.602635	-0.887961
SFW4066	gtp-binding proten	LG05_54.73_1731	0.862366	0.0643085	0.135578	LG05_54.73_1731	0.496573	0.304017	-0.534189	LG05_54.73_1731	0.374651	0.426374	-0.65497
SFW7147	kinesin heavy chain	LG05_54.82_1732	0.719608	0.142904	0.245745	LG05_54.82_1732	0.0358507	1.4455	1.33071	LG05_54.82_1732	0.0454085	1.34286	1.22556
SFW7118	lim domain-containing protein	LG05_55.09_1733	0.143153	0.8442	-0.937842	LG05_55.09_1733	0.314168	0.502838	-0.567186	LG05_55.09_1733	0.41222	0.384871	-0.462517
SFW1337	domain protein	LG05_56.33_1734	0.764036	0.116886	0.188278	LG05_56.33_1734	0.482035	0.316921	0.38468	LG05_56.33_1734	0.630832	0.200086	0.263163
SFW8046	60s ribosomal protein l2	LG05_56.77_1735	0.403518	0.394137	0.531745	LG05_56.77_1735	0.724758	0.139807	-0.201495	LG05_56.77_1735	0.879798	0.055617	-0.0857773
SFW4889	gh3 family protein	LG05_56.77_1736	0.0713941	1.14634	1.12782	LG05_56.77_1736	0.449941	0.346845	0.424405	LG05_56.77_1736	0.353838	0.451196	0.516072
SFW4055	glucose-6-phosphate phosphate translocator chloroplast	LG05_57.31_1737	0.0397213	1.40098	-1.32065	LG05_57.31_1737	0.0485436	1.31387	-1.10028	LG05_57.31_1737	0.0474944	1.32336	-1.10239
SFW7538	protein	LG05_57.93_1738	0.624862	0.204216	0.431476	LG05_57.93_1738	0.944575	0.0247635	-0.0526322	LG05_57.93_1738	0.634488	0.197577	-0.361189
SFW6941	cell differentiation protein	LG05_58.73_1740	0.312908	0.504583	-0.741776	LG05_58.73_1740	0.230814	0.636739	-0.756916	LG05_58.73_1740	0.286371	0.543071	-0.670559
SFW3514	protein	LG05_60.31_1741	0.0153976	1.81255	-1.59366	LG05_60.31_1741	0.0103332	1.98576	-1.46248	LG05_60.31_1741	0.00389509	2.40948	-1.64729
SFW9042	protein kinase g11a	LG05_63.51_1742	0.667308	0.175674	0.328284	LG05_63.51_1742	0.656222	0.182949	-0.291844	LG05_63.51_1742	0.965092	0.0154311	-0.0286019
SFW7390	uracil phosphoribosyltransferase	LG05_65.69_1743	0.268508	0.571042	-0.693939	LG05_65.69_1743	0.275095	0.560518	-0.595153	LG05_65.69_1743	0.209779	0.678237	-0.680899
SFW2459	protein	LG05_65.71_1744	0.0529629	1.27603	-1.08651	LG05_65.71_1744	0.00622466	2.20588	-1.37088	LG05_65.71_1744	0.00464803	2.33273	-1.40928
SFW4053	dna-damage inducible protein	LG05_66.14_1745	0.195019	0.709924	0.796646	LG05_66.14_1745	0.0965673	1.01517	0.913399	LG05_66.14_1745	0.0532719	1.2735	1.05101
SFW4113	dna-damage inducible protein	LG05_66.14_1746	0.00775583	2.11037	1.74147	LG05_66.14_1746	0.000161297	3.79237	2.17302	LG05_66.14_1746	9.10223e-05	4.04085	2.2432
SFW7477	protein	LG05_66.19_1747	0.0907649	1.04208	1.03348	LG05_66.19_1747	0.0131038	1.8826	1.35505	LG05_66.19_1747	0.0100867	1.99625	1.39334
SFW4832	protein	LG05_66.19_1748	0.0330842	1.48038	1.43365	LG05_66.19_1748	0.00190092	2.72104	1.8889	LG05_66.19_1748	0.00181197	2.74185	1.87819
SFW2797	calcium ion binding protein	LG05_66.72_1749	0.31181	0.50611	0.58988	LG05_66.72_1749	0.0548701	1.26066	1.01492	LG05_66.72_1749	0.0265114	1.57657	1.16351
SFW9479	peroxisomal targeting sequence 1 receptor	LG05_68.74_1750	0.0829766	1.08104	1.16277	LG05_68.74_1750	0.0109302	1.96137	1.53338	LG05_68.74_1750	0.00973579	2.01163	1.54971
SFW2913	peroxisomal targeting signal type 1	LG05_68.74_1751	0.000860267	3.06537	-2.03506	LG05_68.74_1751	0.00371514	2.43003	-1.58546	LG05_68.74_1751	0.00143091	2.84439	-1.72614
SFW7142	yela protein gb	LG05_68.91_1752	0.0295073	1.53007	-1.31477	LG05_68.91_1752	0.0100091	1.99961	-1.38139	LG05_68.91_1752	0.0137502	1.86169	-1.31293
SFW4142	dead (asp-glu-ala-asp) box polypeptide 49	LG05_69.88_1753	0.0528811	1.2767	1.05779	LG05_69.88_1753	0.140183	0.853305	0.725029	LG05_69.88_1753	0.0636777	1.19601	0.897888
SFW4471	dead-box atp-dependent rna helicase	LG05_70.06_1754	0.0283334	1.5477	1.31055	LG05_70.06_1754	0.0306729	1.51324	1.14682	LG05_70.06_1754	0.0188995	1.72355	1.23905
SFW2997	f-box lrr-repeat	LG05_70.06_1755	0.797669	0.0981774	0.133881	LG05_70.06_1755	0.68717	0.162936	-0.189719	LG05_70.06_1755	0.846428	0.0724099	-0.0898315
SFW5356	phosphoribosylformylglycinamidine synthase	LG05_72.47_1756	0.430058	0.366473	-0.46102	LG05_72.47_1756	0.569265	0.244686	-0.294372	LG05_72.47_1756	0.663638	0.178069	-0.224073
SFW6065	serine carboxypeptidase ii	LG05_72.49_1757	0.274884	0.56085	-0.636254	LG05_72.49_1757	0.0114481	1.94127	-1.33144	LG05_72.49_1757	0.025064	1.60095	-1.16734
SFW8960	tracheary element differentiation-related 6	LG05_72.49_1758	0.105279	0.977659	1.11493	LG05_72.49_1758	0.00504774	2.2969	1.77864	LG05_72.49_1758	0.00576188	2.23944	1.73595
SFW8391	protein	LG05_73.17_1759	0.661671	0.179358	-0.25238	LG05_73.17_1759	0.725449	0.139393	-0.17899	LG05_73.17_1759	0.875804	0.057593	-0.0793142
SFW9320	phosphoribosylformylglycinamidine synthase	LG05_73.17_1760	0.568555	0.245227	-0.329625	LG05_73.17_1760	0.376324	0.424439	-0.462951	LG05_73.17_1760	0.513555	0.289413	-0.337455
SFW8918	---NA---	LG05_73.88_1761	0.208205	0.681509	0.691406	LG05_73.88_1761	0.0408146	1.38918	1.01154	LG05_73.88_1761	0.0295364	1.52964	1.06685
SFW8865	peroxisome proliferator-activated receptor gamma	LG05_74.51_1762	0.0508599	1.29362	1.30082	LG05_74.51_1762	0.00571071	2.24331	1.62692	LG05_74.51_1762	0.00289293	2.53866	1.74309
SFW7002	cellulose synthase	LG05_76.02_1763	0.0379631	1.42064	-1.75414	LG05_76.02_1763	0.413683	0.383332	-0.616013	LG05_76.02_1763	0.503938	0.297623	-0.500028
SFW7649	nac domain ipr003441	LG05_77.54_1764	0.0165318	1.78168	-1.63568	LG05_77.54_1764	0.106692	0.971869	-0.996141	LG05_77.54_1764	0.15176	0.818842	-0.874743
SFW8199	ribosomal protein l3	LG05_77.54_1765	0.231507	0.635436	-0.639487	LG05_77.54_1765	0.0688983	1.16179	-0.869971	LG05_77.54_1765	0.185585	0.731457	-0.625911
SFW1150	nac domain ipr003441	LG05_77.63_1766	0.244073	0.61248	-1.04262	LG05_77.63_1766	0.721325	0.141869	0.286458	LG05_77.63_1766	0.659083	0.18106	0.351502
SFW4289	protein	LG05_79.05_1767	0.0832418	1.07966	-0.92995	LG05_79.05_1767	0.234445	0.62996	-0.57986	LG05_79.05_1767	0.264543	0.577504	-0.534691
SFW3826	phosphoglycerate mutase	LG05_80.2_1769	0.951829	0.0214411	0.0327102	LG05_80.2_1769	0.273995	0.562258	0.548936	LG05_80.2_1769	0.554174	0.256354	0.289491
SFW8487	PREDICTED: hypothetical protein [Vitis vinifera]	LG05_80.59_1770	0.711948	0.147552	-0.203316	LG05_80.59_1770	0.623694	0.205028	0.247373	LG05_80.59_1770	0.967815	0.0142077	0.0200027
SFW0615	---NA---	LG05_80.86_1771	0.529197	0.276383	0.344192	LG05_80.86_1771	0.631154	0.199865	-0.236692	LG05_80.86_1771	0.772784	0.111942	-0.140909
SFW6960	serine threonine-protein kinase	LG05_83.96_1772	0.881844	0.054608	0.0915536	LG05_83.96_1772	0.966686	0.0147146	0.0228091	LG05_83.96_1772	0.600842	0.22124	0.284391
SFW0680	ap2 domain containing protein	LG05_85.21_1773	0.54116	0.266675	-0.389577	LG05_85.21_1773	0.371434	0.430118	0.528117	LG05_85.21_1773	0.459761	0.337468	0.430512
SFW9345	udp-	LG05_85.21_1774	0.964011	0.015918	-0.0261925	LG05_85.21_1774	0.569606	0.244426	0.295079	LG05_85.21_1774	0.550217	0.259466	0.306267
SFW3033	protein	LG05_85.43_1775	0.51296	0.289916	-0.421956	LG05_85.43_1775	0.980074	0.00874097	-0.0151949	LG05_85.43_1775	0.749333	0.125325	-0.190226
SFW2121	---NA---	LG05_88.73_1776	0.538373	0.268917	-0.369901	LG05_88.73_1776	0.561399	0.250728	0.310725	LG05_88.73_1776	0.636289	0.196345	0.252129
SFW3295	---NA---	LG05_88.82_1777	0.472635	0.325474	0.452961	LG05_88.82_1777	0.356688	0.447712	0.509529	LG05_88.82_1777	0.319469	0.495572	0.547987
SFW5093	protein	LG05_88.91_1778	0.441108	0.355456	0.454591	LG05_88.91_1778	0.432203	0.364312	0.410222	LG05_88.91_1778	0.416194	0.380704	0.423104
SFW6609	protein	LG05_88.91_1779	0.54791	0.261291	0.354792	LG05_88.91_1779	0.581447	0.23549	0.288163	LG05_88.91_1779	0.556013	0.254915	0.306618
SFW6877	cyclin	LG05_89.02_1780	0.113258	0.945933	0.983828	LG05_89.02_1780	0.0942185	1.02586	0.917892	LG05_89.02_1780	0.121894	0.914017	0.843886
SFW0498	mads box transcription factor	LG05_90.91_1781	0.541696	0.266244	-0.394463	LG05_90.91_1781	0.0955095	1.01995	-0.967103	LG05_90.91_1781	0.214207	0.669166	-0.714204
SFW7816	chromosome-associated kinesin	LG05_90.91_1782	0.781012	0.107342	0.159696	LG05_90.91_1782	0.792575	0.10096	-0.133681	LG05_90.91_1782	0.795521	0.0993484	0.130848
SFW2886	beach domain-containing protein	LG05_91.15_1783	0.929217	0.0318828	-0.0544452	LG05_91.15_1783	0.693976	0.158655	-0.220331	LG05_91.15_1783	0.718499	0.143574	-0.196744
SFW7775	traf type zinc finger domain containing 1	LG05_91.15_1784	0.486593	0.312834	-0.381867	LG05_91.15_1784	0.805442	0.093966	-0.122561	LG05_91.15_1784	0.615797	0.210562	-0.246145
SFW6214	phosphoenolpyruvate carboxykinase	LG05_91.57_1785	0.836418	0.0775765	0.11592	LG05_91.57_1785	0.174273	0.75877	0.688574	LG05_91.57_1785	0.317269	0.498572	0.501244
SFW7653	---NA---	LG05_91.62_1786	0.955101	0.0199507	0.033389	LG05_91.62_1786	0.502632	0.29875	-0.35489	LG05_91.62_1786	0.32947	0.482185	-0.514953
SFW6514	ppr986- expressed	LG05_91.62_1787	0.994276	0.0024931	0.00518405	LG05_91.62_1787	0.827753	0.082099	0.141451	LG05_91.62_1787	0.705383	0.151575	0.244263
SFW5590	eukaryotic translation initiation factor 2 beta subunit	LG06_0.96_1789	0.72588	0.139135	-0.219819	LG06_0.96_1789	0.964881	0.015526	0.0240959	LG06_0.96_1789	0.986606	0.00585615	-0.00914534
SFW8764	snare-interacting protein keule	LG06_1.56_1790	0.524926	0.279902	-0.380546	LG06_1.56_1790	0.594319	0.22598	-0.277014	LG06_1.56_1790	0.523526	0.281062	-0.331015
SFW9394	snare-interacting protein keule	LG06_1.56_1791	0.790395	0.102156	-0.156557	LG06_1.56_1791	0.719095	0.143214	-0.1844	LG06_1.56_1791	0.587322	0.231124	-0.277342
SFW3511	c-4 sterol methyl oxidase	LG06_2_1792	0.844148	0.0735815	-0.169798	LG06_2_1792	0.83943	0.0760153	-0.157862	LG06_2_1792	0.786694	0.104194	-0.207048
SFW8257	asparaginyl endopeptidase rep-2	LG06_4.12_1793	0.789838	0.102462	0.223279	LG06_4.12_1793	0.212878	0.671869	0.925584	LG06_4.12_1793	0.259313	0.586175	0.836064
SFW5948	mandelonitrile lyase	LG06_4.12_1794	0.215037	0.667488	-0.90276	LG06_4.12_1794	0.193665	0.712948	-0.849109	LG06_4.12_1794	0.18497	0.732899	-0.856607
SFW8630	protein	LG06_7.91_1795	0.988953	0.00482417	-0.00970319	LG06_7.91_1795	0.163448	0.78662	0.878532	LG06_7.91_1795	0.168665	0.772974	0.860003
SFW3151	protein	LG06_8.02_1797	0.744374	0.128209	-0.223733	LG06_8.02_1797	0.961158	0.0172051	-0.0292434	LG06_8.02_1797	0.926829	0.0330006	0.0550345
SFW7412	spx (syg1 pho81 xpr1) domain-containing protein	LG06_9.05_1798	0.166249	0.779242	-1.01228	LG06_9.05_1798	0.204732	0.688814	-0.833747	LG06_9.05_1798	0.203616	0.691189	-0.828804
SFW5388	glutathione peroxidase	LG06_9.22_1799	0.709147	0.149264	0.275185	LG06_9.22_1799	0.565093	0.24788	0.37186	LG06_9.22_1799	0.420807	0.375917	0.521415
SFW8726	dna binding	LG06_9.28_1800	0.498574	0.302271	-0.452972	LG06_9.28_1800	0.218317	0.660912	-0.742297	LG06_9.28_1800	0.289843	0.537837	-0.630317
SFW4309	atp dependent rna helicase	LG06_9.91_1801	0.430142	0.366388	-0.472865	LG06_9.91_1801	0.277711	0.556408	-0.589576	LG06_9.91_1801	0.402435	0.395305	-0.447497
SFW7970	protein	LG06_10.62_1802	0.908388	0.0417288	0.0770233	LG06_10.62_1802	0.843152	0.0740939	-0.114105	LG06_10.62_1802	0.898074	0.0466879	-0.0732406
SFW0449	protein	LG06_11.37_1803	0.5655	0.247567	0.470024	LG06_11.37_1803	0.255998	0.591764	0.832362	LG06_11.37_1803	0.318325	0.49713	0.732709
SFW0990	bel1-related homeotic protein 14	LG06_11.4_1804	0.683025	0.165564	-0.273137	LG06_11.4_1804	0.559514	0.252189	-0.336749	LG06_11.4_1804	0.563039	0.249462	-0.334113
SFW0461	ring finger protein	LG06_11.4_1805	0.43453	0.361981	0.64829	LG06_11.4_1805	0.180209	0.744224	0.995868	LG06_11.4_1805	0.221638	0.654356	0.909721
SFW8563	at1g63840	LG06_11.4_1806	0.598971	0.222594	0.347446	LG06_11.4_1806	0.697103	0.156703	0.224144	LG06_11.4_1806	0.764064	0.11687	0.17175
SFW1295	cation proton exchanger	LG06_11.92_1807	0.542244	0.265805	-0.418808	LG06_11.92_1807	0.893097	0.0491012	-0.0799433	LG06_11.92_1807	0.987003	0.00568152	0.00963656
SFW1806	protein	LG06_12.81_1808	0.777135	0.109504	-0.193962	LG06_12.81_1808	0.299697	0.523317	-0.620316	LG06_12.81_1808	0.313387	0.503919	-0.599999
SFW4229	protein	LG06_15.97_1809	0.296465	0.528026	0.64834	LG06_15.97_1809	0.0957333	1.01894	0.918585	LG06_15.97_1809	0.157481	0.802772	0.777723
SFW6462	glutamine-dependent nad(+)	LG06_15.97_1810	0.624681	0.204342	0.31062	LG06_15.97_1810	0.174916	0.75717	0.757967	LG06_15.97_1810	0.311082	0.507125	0.563267
SFW5858	protein	LG06_15.97_1811	0.579608	0.236865	0.347964	LG06_15.97_1811	0.125775	0.900404	0.846318	LG06_15.97_1811	0.234075	0.630644	0.654833
SFW7024	rav-like b3 domain dna binding protein	LG06_18.85_1812	0.512109	0.290637	-0.626932	LG06_18.85_1812	0.553963	0.256519	-0.490237	LG06_18.85_1812	0.517139	0.286393	-0.530247
SFW9133	gtpase activator protein of rab-like small gtpases-like protein	LG06_18.85_1813	0.787059	0.103993	0.20335	LG06_18.85_1813	0.460095	0.337153	0.491851	LG06_18.85_1813	0.594345	0.225962	0.350477
SFW2552	PREDICTED: similar to binding [Vitis vinifera]	LG06_19.6_1815	0.775951	0.110166	0.175219	LG06_19.6_1815	0.660517	0.180116	0.234848	LG06_19.6_1815	0.803183	0.0951856	0.133119
SFW1179	---NA---	LG06_19.78_1816	0.644129	0.191027	0.334272	LG06_19.78_1816	0.699538	0.155188	-0.244793	LG06_19.78_1816	0.789665	0.102557	-0.168676
SFW5392	60s ribosomal protein l37a	LG06_19.87_1817	0.613077	0.212485	0.364717	LG06_19.87_1817	0.584142	0.233481	0.344053	LG06_19.87_1817	0.808187	0.0924883	0.152364
SFW2359	ethphon-induced protein	LG06_19.87_1818	0.778417	0.108788	0.207175	LG06_19.87_1818	0.809087	0.0920047	-0.155253	LG06_19.87_1818	0.703276	0.152874	-0.244463
SFW2032	mip nip subfamily	LG06_19.96_1819	0.753967	0.122648	-0.256644	LG06_19.96_1819	0.454731	0.342246	0.540332	LG06_19.96_1819	0.472059	0.326004	0.519724
SFW5799	---NA---	LG06_20.37_1820	0.846315	0.0724681	-0.123472	LG06_20.37_1820	0.530497	0.275317	-0.348571	LG06_20.37_1820	0.283011	0.548196	-0.597487
SFW5783	ethylene receptor	LG06_20.91_1821	0.203388	0.691674	-0.84911	LG06_20.91_1821	0.606903	0.216881	-0.300596	LG06_20.91_1821	0.58845	0.230291	-0.314577
SFW7566	pyruvate kinase family expressed	LG06_20.91_1822	0.255758	0.59217	-0.793514	LG06_20.91_1822	0.798372	0.0977949	-0.156761	LG06_20.91_1822	0.607725	0.216293	-0.313575
SFW4392	protein	LG06_23.24_1824	0.982195	0.00780248	-0.0175702	LG06_23.24_1824	0.938077	0.0277614	0.0530468	LG06_23.24_1824	0.694311	0.158446	0.265902
SFW6648	endo- -beta-glucanase	LG06_23.46_1825	0.29609	0.528576	-0.678245	LG06_23.46_1825	0.36472	0.438041	-0.507901	LG06_23.46_1825	0.411333	0.385806	-0.461917
SFW2988	bzip transcription factor	LG06_24.63_1827	0.869767	0.0605971	-0.109453	LG06_24.63_1827	0.586883	0.231449	0.314963	LG06_24.63_1827	0.315338	0.501224	0.581571
SFW4858	protein	LG06_24.71_1828	0.673781	0.171481	-0.2834	LG06_24.71_1828	0.378977	0.421388	0.521366	LG06_24.71_1828	0.251101	0.600152	0.681619
SFW5941	protein	LG06_24.71_1829	0.805928	0.0937039	0.149309	LG06_24.71_1829	0.325867	0.48696	0.52038	LG06_24.71_1829	0.33277	0.477855	0.512558
SFW0673	protein	LG06_24.71_1830	0.754807	0.122164	-0.197969	LG06_24.71_1830	0.287203	0.541812	-0.589202	LG06_24.71_1830	0.287696	0.541066	-0.588377
SFW7963	protein binding	LG06_24.89_1831	0.948579	0.0229266	-0.0483024	LG06_24.89_1831	0.910867	0.0405449	-0.0736672	LG06_24.89_1831	0.785027	0.105116	-0.179689
SFW0064	serine threonine protein	LG06_25.6_1833	0.829653	0.0811034	0.160199	LG06_25.6_1833	0.428717	0.36783	0.525565	LG06_25.6_1833	0.580182	0.236436	0.366391
SFW6780	ubiquinone biosynthesis protein coq-	LG06_25.6_1834	0.669203	0.174442	0.328454	LG06_25.6_1834	0.771035	0.112926	-0.194087	LG06_25.6_1834	0.992415	0.00330652	-0.00631038
SFW0186	glycogen synthase kinase-3	LG06_25.6_1835	0.586578	0.231674	-0.350795	LG06_25.6_1835	0.717423	0.144225	-0.201031	LG06_25.6_1835	0.750457	0.124674	-0.177098
SFW0343	protein	LG06_25.6_1836	0.827066	0.0824599	0.146196	LG06_25.6_1836	0.714101	0.14624	0.213357	LG06_25.6_1836	0.864812	0.0630784	-0.0988523
SFW9291	abc1 activity of bc1 complex like ( pombe)	LG06_25.71_1837	0.55901	0.25258	-0.44368	LG06_25.71_1837	0.388371	0.410753	-0.57106	LG06_25.71_1837	0.258916	0.586841	-0.748101
SFW1509	60s acidic ribosomal protein p1	LG06_26_1838	0.816699	0.0879378	-0.176111	LG06_26_1838	0.466296	0.331339	0.493895	LG06_26_1838	0.56329	0.249268	0.388498
SFW9318	nuclear rna binding protein	LG06_26_1839	0.503642	0.297878	-0.415392	LG06_26_1839	0.586983	0.231374	-0.294836	LG06_26_1839	0.707149	0.150489	-0.20384
SFW4817	casein kinase ii subunit beta-4	LG06_26_1840	0.454437	0.342526	-0.488515	LG06_26_1840	0.659041	0.181087	-0.252001	LG06_26_1840	0.707378	0.150348	-0.213259
SFW7769	sulfite reductase	LG06_27.44_1841	0.785687	0.10475	0.166323	LG06_27.44_1841	0.965691	0.0151618	0.022968	LG06_27.44_1841	0.977933	0.00969101	0.0147393
SFW3148	transposon protein	LG06_27.44_1842	0.140636	0.851903	-1.12773	LG06_27.44_1842	0.304727	0.51609	-0.672355	LG06_27.44_1842	0.363788	0.439152	-0.595152
SFW0412	invertase inhibitor	LG06_27.44_1843	0.0255659	1.59234	-1.67798	LG06_27.44_1843	0.0725516	1.13935	-1.15547	LG06_27.44_1843	0.101768	0.992389	-1.05425
SFW2138	protein	LG06_27.44_1844	0.666351	0.176297	-0.270956	LG06_27.44_1844	0.983262	0.00733077	0.0116673	LG06_27.44_1844	0.894596	0.0483729	-0.073108
SFW4940	hypothetical protein [Vitis vinifera]	LG06_28.29_1845	0.0176446	1.75339	1.53286	LG06_28.29_1845	0.199241	0.700621	0.750683	LG06_28.29_1845	0.342212	0.465704	0.544861
SFW0969	multidrug resistance	LG06_28.29_1846	0.688453	0.162126	0.265693	LG06_28.29_1846	0.744818	0.12795	0.18606	LG06_28.29_1846	0.963504	0.0161466	0.0260838
SFW1417	structural constituent of nuclear	LG06_28.29_1847	0.653487	0.184763	-0.291448	LG06_28.29_1847	0.823463	0.084356	-0.129777	LG06_28.29_1847	0.727219	0.138335	-0.203065
SFW1991	protein	LG06_28.29_1848	0.342682	0.465109	-0.891738	LG06_28.29_1848	0.972637	0.0120493	-0.0287283	LG06_28.29_1848	0.853973	0.0685558	-0.150236
SFW1622	ccr4-not transcription	LG06_28.29_1849	0.991514	0.0037011	-0.00714435	LG06_28.29_1849	0.802552	0.0955266	0.15043	LG06_28.29_1849	0.925452	0.0336463	-0.0562445
SFW4598	heat shock protein	LG06_28.29_1850	0.567386	0.246121	0.389862	LG06_28.29_1850	0.363141	0.439925	0.541234	LG06_28.29_1850	0.463948	0.33353	0.434035
SFW3891	3-hydroxyisobutyryl-coenzyme a expressed	LG06_28.38_1851	0.657468	0.182126	-0.313071	LG06_28.38_1851	0.779194	0.108355	-0.169914	LG06_28.38_1851	0.915709	0.0382425	-0.0641507
SFW7965	phospholipase d	LG06_28.4_1852	0.908507	0.0416715	-0.0888352	LG06_28.4_1852	0.288502	0.539851	-0.707054	LG06_28.4_1852	0.514887	0.288288	-0.431967
SFW8825	udp-glucuronate 5-	LG06_28.4_1853	0.101868	0.991961	1.01332	LG06_28.4_1853	0.168854	0.772489	0.754087	LG06_28.4_1853	0.227485	0.643047	0.657132
SFW4648	protein	LG06_28.4_1854	0.189251	0.722962	1.10808	LG06_28.4_1854	0.838763	0.0763606	0.148054	LG06_28.4_1854	0.715426	0.145435	0.264775
SFW4431	f-box family protein	LG06_28.49_1855	0.334065	0.476169	0.60181	LG06_28.49_1855	0.421933	0.374757	0.441782	LG06_28.49_1855	0.411353	0.385786	0.451762
SFW9198	protein	LG06_28.49_1856	0.65675	0.1826	-0.278026	LG06_28.49_1856	0.879689	0.0556706	0.0834611	LG06_28.49_1856	0.744574	0.128092	0.178507
SFW3443	fructosamine kinase	LG06_29.68_1857	0.579069	0.23727	0.406306	LG06_29.68_1857	0.736628	0.132752	-0.213492	LG06_29.68_1857	0.919539	0.03643	-0.0639044
SFW0336	protein	LG06_29.84_1859	0.336125	0.473499	-0.697157	LG06_29.84_1859	0.484804	0.314433	-0.433018	LG06_29.84_1859	0.691675	0.160098	-0.246072
SFW5465	protein	LG06_29.84_1860	0.447915	0.348805	0.584199	LG06_29.84_1860	0.622153	0.206103	-0.328313	LG06_29.84_1860	0.906716	0.0425288	-0.077702
SFW3601	protein	LG06_30.38_1862	0.453445	0.343475	0.630597	LG06_30.38_1862	0.143758	0.842368	1.05556	LG06_30.38_1862	0.28153	0.550475	0.774899
SFW4908	methionine aminopeptidase	LG06_31_1863	0.909392	0.0412491	0.0813804	LG06_31_1863	0.47325	0.324909	0.442697	LG06_31_1863	0.407488	0.389885	0.50946
SFW1327	atp binding	LG06_31_1864	0.634223	0.197758	-0.374727	LG06_31_1864	0.97932	0.00907541	0.0175276	LG06_31_1864	0.722141	0.141378	-0.239809
SFW0835	protein	LG06_31_1865	0.615618	0.210689	0.343365	LG06_31_1865	0.968416	0.0139382	0.023541	LG06_31_1865	0.998143	0.000807124	-0.00138638
SFW2769	protein	LG06_31.91_1866	0.943982	0.0250365	-0.06349	LG06_31.91_1866	0.754964	0.122074	-0.255554	LG06_31.91_1866	0.838677	0.0764054	-0.163865
SFW1311	f-box family protein	LG06_32.71_1867	0.868931	0.0610149	-0.160313	LG06_32.71_1867	0.325868	0.486958	-0.843341	LG06_32.71_1867	0.386635	0.412699	-0.751312
SFW0661	g-box binding factor	LG06_33.15_1868	0.71465	0.145907	-0.234505	LG06_33.15_1868	0.67853	0.168431	-0.234398	LG06_33.15_1868	0.421673	0.375025	-0.450152
SFW3951	lipase class 3 family protein	LG06_33.15_1869	0.195244	0.709423	-1.01662	LG06_33.15_1869	0.171033	0.766919	-0.96048	LG06_33.15_1869	0.0923962	1.03435	-1.16654
SFW6313	ac018364_20 fructokinase 80884-78543	LG06_33.15_1871	0.770608	0.113166	0.186784	LG06_33.15_1871	0.74426	0.128276	0.184829	LG06_33.15_1871	0.442812	0.353781	0.430892
SFW2862	at1g14620 t5e21_15	LG06_33.15_1872	0.698092	0.156087	-0.325673	LG06_33.15_1872	0.749831	0.125037	-0.238359	LG06_33.15_1872	0.522249	0.282122	-0.479931
SFW1765	atp synthase delta	LG06_33.15_1873	0.421005	0.375713	-0.475278	LG06_33.15_1873	0.665001	0.177178	-0.227381	LG06_33.15_1873	0.745854	0.127346	-0.169782
SFW3949	methylenetetrahydrofolate reductase	LG06_33.15_1875	0.348826	0.457392	-0.835042	LG06_33.15_1875	0.308986	0.510061	-0.813468	LG06_33.15_1875	0.181462	0.741214	-1.07404
SFW8440	protein	LG06_33.91_1876	0.246012	0.609044	0.919369	LG06_33.91_1876	0.29635	0.528195	0.742348	LG06_33.91_1876	0.172057	0.764329	0.960235
SFW7424	lanatoside 15-o-acetylesterase	LG06_33.91_1877	0.10743	0.968873	1.30636	LG06_33.91_1877	0.0962003	1.01682	1.21552	LG06_33.91_1877	0.0434499	1.36201	1.44979
SFW9238	mgc83793 protein	LG06_34.02_1878	0.57366	0.241345	-0.381804	LG06_34.02_1878	0.989133	0.00474519	0.00813851	LG06_34.02_1878	0.942989	0.0254932	0.0424044
SFW3978	protein	LG06_34.02_1879	0.970782	0.0128782	0.0252579	LG06_34.02_1879	0.824599	0.0837573	0.134498	LG06_34.02_1879	0.737169	0.132433	0.202126
SFW7929	---NA---	LG06_34.68_1880	0.99085	0.00399203	0.00884891	LG06_34.68_1880	0.777423	0.109342	0.193873	LG06_34.68_1880	0.894404	0.0484665	0.0906864
SFW7783	---NA---	LG06_34.68_1881	0.679748	0.167652	-0.313852	LG06_34.68_1881	0.947776	0.0232941	-0.0443167	LG06_34.68_1881	0.818918	0.0867598	-0.154446
SFW2902	chloroplast-localized ptr -binding protein1	LG06_34.68_1882	0.989795	0.00445475	-0.00955836	LG06_34.68_1882	0.685948	0.163709	0.271576	LG06_34.68_1882	0.880719	0.0551626	0.10053
SFW3078	emb1923 (embryo defective 1923)	LG06_35.62_1883	0.413185	0.383856	-0.561211	LG06_35.62_1883	0.528289	0.277128	-0.371393	LG06_35.62_1883	0.776531	0.109841	-0.167182
SFW2030	protein	LG06_36.68_1884	0.221974	0.653697	-1.07182	LG06_36.68_1884	0.108008	0.966542	-1.2657	LG06_36.68_1884	0.0518799	1.285	-1.53333
SFW2608	14-3-3 protein	LG06_36.68_1885	0.660784	0.17994	-0.309897	LG06_36.68_1885	0.194763	0.710494	-0.792589	LG06_36.68_1885	0.115618	0.936974	-0.959017
SFW3103	chloroplast-localized ptr -binding protein1	LG06_36.68_1886	0.832013	0.0798698	0.135069	LG06_36.68_1886	0.620727	0.207099	0.276261	LG06_36.68_1886	0.594017	0.226201	0.295948
SFW1381	arginine serine-rich splicing	LG06_37.24_1887	0.415475	0.381455	-0.603281	LG06_37.24_1887	0.33462	0.475448	-0.656494	LG06_37.24_1887	0.161174	0.792705	-0.931374
SFW8891	protein	LG06_37.24_1888	0.155706	0.807694	-1.05922	LG06_37.24_1888	0.0642705	1.19199	-1.22463	LG06_37.24_1888	0.125736	0.90054	-1.00244
SFW0068	aspartyl protease family protein	LG06_37.29_1890	0.268948	0.570331	-0.711344	LG06_37.29_1890	0.0876782	1.05711	-0.983803	LG06_37.29_1890	0.170039	0.769451	-0.783535
SFW4658	mitochondrial processing peptidase alpha	LG06_38.35_1892	0.635372	0.196972	-0.28909	LG06_38.35_1892	0.448578	0.348162	-0.404979	LG06_38.35_1892	0.384619	0.414969	-0.465566
SFW2344	vesicle-associated membrane protein 725	LG06_38.73_1893	0.260449	0.584277	0.651902	LG06_38.73_1893	0.180078	0.744539	0.689806	LG06_38.73_1893	0.107594	0.96821	0.827971
SFW8383	60s ribosomal protein	LG06_38.88_1896	0.465769	0.33183	-0.427268	LG06_38.88_1896	0.712473	0.147231	-0.194509	LG06_38.88_1896	0.681127	0.166772	-0.215739
SFW5575	rcd1 (radical-induced cell death1) protein binding	LG06_38.88_1897	0.720507	0.142362	-0.220599	LG06_38.88_1897	0.819353	0.0865289	-0.125791	LG06_38.88_1897	0.796127	0.0990176	-0.142
SFW1993	---NA---	LG06_38.88_1898	0.520144	0.283876	-0.397636	LG06_38.88_1898	0.662632	0.178728	-0.241554	LG06_38.88_1898	0.607229	0.216647	-0.283813
SFW5806	predicted protein [Populus trichocarpa]	LG06_38.99_1899	0.498734	0.302131	-0.416187	LG06_38.99_1899	0.50846	0.293743	-0.363205	LG06_38.99_1899	0.491935	0.308092	-0.376686
SFW7473	defender against cell death protein	LG06_38.99_1900	0.532669	0.273542	-0.385558	LG06_38.99_1900	0.525752	0.279219	-0.35075	LG06_38.99_1900	0.548686	0.260676	-0.331016
SFW5022	protein	LG06_39.33_1901	0.554591	0.256027	0.388599	LG06_39.33_1901	0.335715	0.47403	0.560233	LG06_39.33_1901	0.288799	0.539404	0.61383
SFW6822	map3k delta-1 protein	LG06_39.33_1903	0.506775	0.295185	-0.535927	LG06_39.33_1903	0.369621	0.432244	-0.661765	LG06_39.33_1903	0.309354	0.509545	-0.751072
SFW4306	protein phosphatase	LG06_39.33_1904	0.50985	0.292557	-0.472491	LG06_39.33_1904	0.264196	0.578073	-0.720592	LG06_39.33_1904	0.189914	0.721444	-0.845957
SFW4503	---NA---	LG06_39.33_1905	0.860856	0.0650697	0.0921718	LG06_39.33_1905	0.913349	0.0393631	0.0519016	LG06_39.33_1905	0.950702	0.0219554	0.0292951
SFW8930	cinnamate 4-hydroxylase	LG06_39.33_1907	0.734605	0.133946	0.193301	LG06_39.33_1907	0.585373	0.232567	0.278778	LG06_39.33_1907	0.554759	0.255896	0.300745
SFW5324	---NA---	LG06_39.33_1908	0.668606	0.17483	-0.241811	LG06_39.33_1908	0.71721	0.144354	-0.182728	LG06_39.33_1908	0.79358	0.100409	-0.131537
SFW6008	protein	LG06_39.33_1910	0.911323	0.0403276	0.0747382	LG06_39.33_1910	0.555719	0.255145	0.349563	LG06_39.33_1910	0.47301	0.325129	0.424589
SFW7008	protein binding	LG06_39.33_1911	0.732409	0.135246	0.186838	LG06_39.33_1911	0.871942	0.0595123	0.079026	LG06_39.33_1911	0.883369	0.0538579	0.0716018
SFW6647	protein	LG06_39.33_1912	0.885069	0.0530228	-0.0872071	LG06_39.33_1912	0.859589	0.065709	-0.0944682	LG06_39.33_1912	0.978632	0.00938051	0.0142487
SFW0790	transcription factor	LG06_39.38_1913	0.564823	0.248088	0.378371	LG06_39.38_1913	0.340821	0.467473	0.553878	LG06_39.38_1913	0.29172	0.535034	0.609697
SFW5607	26s proteasome non-atpase regulatory subunit 13	LG06_39.55_1914	0.32866	0.483253	0.643969	LG06_39.55_1914	0.462426	0.334958	0.435884	LG06_39.55_1914	0.647565	0.188716	0.270583
SFW1818	zinc finger (c3hc4-type ring finger) family protein	LG06_39.71_1915	0.540604	0.267121	0.353627	LG06_39.71_1915	0.623204	0.20537	0.252779	LG06_39.71_1915	0.633777	0.198064	0.243884
SFW8486	epoxide hydrolase	LG06_39.77_1916	0.924727	0.0339863	-0.0624161	LG06_39.77_1916	0.933555	0.0298602	0.048948	LG06_39.77_1916	0.820587	0.0858755	0.133138
SFW7188	protein phosphatase	LG06_39.77_1917	0.599592	0.222144	-0.341111	LG06_39.77_1917	0.37969	0.420571	-0.520467	LG06_39.77_1917	0.258496	0.587546	-0.669552
SFW3595	lipase class 3 family protein	LG06_41.38_1918	0.837508	0.0770108	-0.137536	LG06_41.38_1918	0.591913	0.227742	-0.325537	LG06_41.38_1918	0.541774	0.266182	-0.36929
SFW3023	protein	LG06_41.38_1921	0.655069	0.183713	-0.341893	LG06_41.38_1921	0.60645	0.217205	-0.346035	LG06_41.38_1921	0.530724	0.275132	-0.421036
SFW6747	protein	LG06_41.59_1923	0.829468	0.0812002	-0.158163	LG06_41.59_1923	0.561581	0.250587	-0.381231	LG06_41.59_1923	0.531791	0.274259	-0.409409
SFW5625	lipase	LG06_42.2_1924	0.180034	0.744646	0.840585	LG06_42.2_1924	0.0540668	1.26707	1.0658	LG06_42.2_1924	0.0435475	1.36104	1.11436
SFW0406	lustrin a-like	LG06_42.2_1925	0.603668	0.219202	0.333375	LG06_42.2_1925	0.50136	0.29985	0.386407	LG06_42.2_1925	0.4797	0.31903	0.405533
SFW2182	retinoblastoma-related protein	LG06_43.45_1926	0.504034	0.29754	0.43465	LG06_43.45_1926	0.652473	0.185437	0.26805	LG06_43.45_1926	0.495659	0.304817	0.405686
SFW2840	protein	LG06_43.45_1927	0.691502	0.160206	-0.265206	LG06_43.45_1927	0.818514	0.0869738	0.134034	LG06_43.45_1927	0.579627	0.236851	0.325105
SFW8668	ribosomal protein s27	LG06_43.45_1928	0.512386	0.290403	-0.512084	LG06_43.45_1928	0.950206	0.0221823	0.0421673	LG06_43.45_1928	0.696821	0.156879	0.263874
SFW0544	peptidylprolyl isomerase	LG06_43.45_1929	0.981797	0.00797819	-0.0146688	LG06_43.45_1929	0.915733	0.0382312	0.0594951	LG06_43.45_1929	0.731835	0.135587	0.192389
SFW0884	obtusifoliol 14-alpha demethylase	LG06_43.45_1930	0.498797	0.302076	-0.45712	LG06_43.45_1930	0.75381	0.122738	-0.182625	LG06_43.45_1930	0.965036	0.0154566	0.0256568
SFW4409	atp-dependent rna helicase ddx23	LG06_43.45_1931	0.823464	0.0843556	-0.16431	LG06_43.45_1931	0.610809	0.214095	0.323606	LG06_43.45_1931	0.367452	0.4348	0.57597
SFW1501	obtusifoliol 14-alpha demethylase	LG06_43.45_1932	0.560443	0.251469	-0.375409	LG06_43.45_1932	0.85844	0.0662901	-0.10098	LG06_43.45_1932	0.916622	0.0378097	0.0593337
SFW4819	atp-dependent clp protease adaptor protein	LG06_43.67_1933	0.790291	0.102213	0.208547	LG06_43.67_1933	0.34623	0.460635	0.645732	LG06_43.67_1933	0.297845	0.52601	0.714021
SFW1790	trans-2-enoyl- mitochondrial expressed	LG06_43.82_1934	0.997243	0.00119886	0.00207995	LG06_43.82_1934	0.420375	0.376363	-0.431561	LG06_43.82_1934	0.563675	0.248971	-0.30836
SFW2937	protein	LG06_43.82_1935	0.666457	0.176228	0.281383	LG06_43.82_1935	0.821959	0.08515	0.133181	LG06_43.82_1935	0.793006	0.100723	0.155962
SFW6682	p30 dbc	LG06_43.82_1936	0.679823	0.167604	0.280781	LG06_43.82_1936	0.802981	0.0952945	0.154752	LG06_43.82_1936	0.820598	0.0858695	0.141022
SFW9432	cupin family protein	LG06_43.82_1937	0.837077	0.0772348	0.126229	LG06_43.82_1937	0.283421	0.547569	-0.580937	LG06_43.82_1937	0.479654	0.319072	-0.380507
SFW2730	zinc finger	LG06_43.82_1938	0.926282	0.0332569	0.0987649	LG06_43.82_1938	0.371837	0.429647	0.820306	LG06_43.82_1938	0.319901	0.494984	0.912497
SFW1921	ptpla domain	LG06_44_1939	0.323985	0.489476	0.582589	LG06_44_1939	0.720419	0.142415	-0.188465	LG06_44_1939	0.98388	0.00705784	-0.0105671
SFW8305	calcium-transporting atpase endoplasmic reticulum-	LG06_44_1940	0.639546	0.194128	0.293264	LG06_44_1940	0.425981	0.37061	-0.440245	LG06_44_1940	0.63918	0.194377	-0.257806
SFW7997	histone h4	LG06_44_1941	0.461874	0.335476	0.462809	LG06_44_1941	0.985227	0.00646377	0.0102313	LG06_44_1941	0.776117	0.110073	0.156757
SFW2532	protein	LG06_44_1942	0.52465	0.280131	0.456158	LG06_44_1942	0.605579	0.217829	-0.325952	LG06_44_1942	0.872705	0.0591325	-0.100871
SFW8037	dtdp-glucose 4-6-	LG06_45.19_1943	0.562802	0.249644	0.325564	LG06_45.19_1943	0.456819	0.340256	0.376203	LG06_45.19_1943	0.401093	0.396755	0.425251
SFW7835	fatty acid desaturase	LG06_45.19_1944	0.511888	0.290825	-0.461129	LG06_45.19_1944	0.362436	0.440769	-0.571462	LG06_45.19_1944	0.315195	0.50142	-0.627575
SFW1514	protein	LG06_45.19_1945	0.313441	0.503844	-0.685475	LG06_45.19_1945	0.1449	0.838932	-0.901213	LG06_45.19_1945	0.181972	0.739997	-0.828556
SFW1037	60s ribosomal	LG06_45.19_1946	0.579683	0.236809	-0.302807	LG06_45.19_1946	0.320854	0.493692	-0.48504	LG06_45.19_1946	0.375264	0.425663	-0.431368
SFW4528	adenylosuccinate synthetase	LG06_45.19_1947	0.962974	0.0163854	0.033905	LG06_45.19_1947	0.825134	0.0834755	0.144062	LG06_45.19_1947	0.743803	0.128542	0.212427
SFW8240	cell-wall invertase	LG06_45.19_1948	0.951043	0.0217999	0.0362506	LG06_45.19_1948	0.753847	0.122717	0.164695	LG06_45.19_1948	0.798807	0.0975582	0.134348
SFW9258	receptor-like protein kinase	LG06_45.19_1949	0.581999	0.235078	-0.388509	LG06_45.19_1949	0.247408	0.606587	-0.703906	LG06_45.19_1949	0.211776	0.674123	-0.758012
SFW5808	protein	LG06_45.19_1950	0.536849	0.270148	0.425266	LG06_45.19_1950	0.247319	0.606743	0.685461	LG06_45.19_1950	0.268884	0.570435	0.653621
SFW0866	protein	LG06_45.19_1951	0.98193	0.00791951	0.0168781	LG06_45.19_1951	0.87969	0.0556702	0.100838	LG06_45.19_1951	0.81086	0.0910543	0.158983
SFW6953	transcription initiation factor iib	LG06_45.82_1952	0.246528	0.608134	-0.854967	LG06_45.82_1952	0.235422	0.628153	-0.748707	LG06_45.82_1952	0.270706	0.567502	-0.694143
SFW7014	---NA---	LG06_45.82_1953	0.851718	0.0697044	0.102486	LG06_45.82_1953	0.767281	0.115045	-0.144168	LG06_45.82_1953	0.965184	0.0153898	0.0212362
SFW5344	at3g54020 f5k20_320	LG06_45.82_1954	0.20906	0.67973	1.21697	LG06_45.82_1954	0.20019	0.698558	1.05887	LG06_45.82_1954	0.193367	0.713618	1.07503
SFW3076	snare associated golgi protein	LG06_45.82_1955	0.893931	0.0486958	0.138003	LG06_45.82_1955	0.345366	0.461721	0.840166	LG06_45.82_1955	0.288689	0.539569	0.944199
SFW7196	protein	LG06_45.82_1956	0.160867	0.793533	-0.88537	LG06_45.82_1956	0.777204	0.109465	-0.158173	LG06_45.82_1956	0.599783	0.222006	-0.292145
SFW3256	protein	LG06_45.82_1957	0.364313	0.438526	0.866187	LG06_45.82_1957	0.366803	0.435567	0.735112	LG06_45.82_1957	0.355092	0.449659	0.753166
SFW8422	40s ribosomal protein s20	LG06_46.47_1958	0.744077	0.128382	0.224566	LG06_46.47_1958	0.199042	0.701054	0.770044	LG06_46.47_1958	0.26711	0.57331	0.661513
SFW0735	protein	LG06_46.61_1959	0.301033	0.521386	-0.72095	LG06_46.61_1959	0.937957	0.0278169	-0.0471047	LG06_46.61_1959	0.779217	0.108342	-0.169062
SFW6642	af213399_1slt1 protein	LG06_46.87_1960	0.19468	0.710679	-0.913299	LG06_46.87_1960	0.709927	0.148786	-0.227013	LG06_46.87_1960	0.688787	0.161915	-0.243667
SFW2561	heat shock protein	LG06_47.23_1961	0.898176	0.0466387	-0.111159	LG06_47.23_1961	0.623523	0.205148	-0.364594	LG06_47.23_1961	0.798059	0.097965	-0.189811
SFW6287	villin 2	LG06_47.23_1962	0.885228	0.0529449	0.0977259	LG06_47.23_1962	0.554246	0.256297	0.34438	LG06_47.23_1962	0.656298	0.182899	0.258497
SFW5402	ozone-responsive stress-related	LG06_47.23_1964	0.696535	0.157057	0.268216	LG06_47.23_1964	0.335579	0.474206	0.569939	LG06_47.23_1964	0.34066	0.467678	0.563028
SFW5936	proteophosphoglycan ppg4	LG06_47.23_1965	0.770996	0.112948	0.190713	LG06_47.23_1965	0.574461	0.240739	0.326039	LG06_47.23_1965	0.373104	0.428171	0.516486
SFW0067	autoinhibited calcium atpase	LG06_47.23_1966	0.978551	0.0094164	0.0175236	LG06_47.23_1966	0.797554	0.0982398	-0.145998	LG06_47.23_1966	0.493681	0.306553	-0.390707
SFW6281	suppression of	LG06_47.23_1967	0.268055	0.571776	1.0268	LG06_47.23_1967	0.052652	1.27859	1.5429	LG06_47.23_1967	0.030197	1.52004	1.72913
SFW6736	hypothetical loc548371	LG06_47.23_1968	0.772749	0.111962	0.195514	LG06_47.23_1968	0.471992	0.326066	0.419134	LG06_47.23_1968	0.543305	0.264956	0.353259
SFW4893	ziga4 (arf gap-like zinc finger-containing protein 4) arf gtpase activator dna binding zinc ion binding	LG06_47.41_1969	0.950349	0.0221167	0.041412	LG06_47.41_1969	0.761325	0.11843	0.179298	LG06_47.41_1969	0.517583	0.28602	0.381417
SFW7356	---NA---	LG06_47.82_1970	0.251048	0.600244	0.76777	LG06_47.82_1970	0.129882	0.886451	0.895461	LG06_47.82_1970	0.0910892	1.04053	0.997214
SFW2888	protein	LG06_47.82_1971	0.331176	0.479942	0.660844	LG06_47.82_1971	0.218397	0.660754	0.739533	LG06_47.82_1971	0.154763	0.810334	0.852993
SFW7602	PREDICTED: hypothetical protein [Vitis vinifera]	LG06_47.91_1974	0.307568	0.512059	0.756156	LG06_47.91_1974	0.135378	0.868451	0.960255	LG06_47.91_1974	0.108384	0.965036	1.03136
SFW1805	tubulin-tyrosine ligase family protein	LG06_47.91_1975	0.307568	0.512059	0.756156	LG06_47.91_1975	0.135378	0.868451	0.960255	LG06_47.91_1975	0.108384	0.965036	1.03136
SFW0416	at1g17490 f1l3_4	LG06_48.09_1976	0.0920407	1.03602	-0.963721	LG06_48.09_1976	0.209922	0.677943	-0.636024	LG06_48.09_1976	0.169931	0.769728	-0.697736
SFW0490	col-0 casein kinase i-like protein	LG06_48.45_1977	0.324562	0.488703	-0.587091	LG06_48.45_1977	0.862986	0.0639964	-0.0910191	LG06_48.45_1977	0.646782	0.189242	-0.241862
SFW6321	protein	LG06_48.77_1978	0.170798	0.767517	-0.814854	LG06_48.77_1978	0.325864	0.486964	-0.519843	LG06_48.77_1978	0.276734	0.557938	-0.573762
SFW7378	cytochrome p450	LG06_48.77_1979	0.192993	0.714459	-0.744788	LG06_48.77_1979	0.210146	0.677478	-0.637885	LG06_48.77_1979	0.202694	0.693159	-0.645586
SFW0763	cell division protein	LG06_48.88_1980	0.113695	0.944258	1.19303	LG06_48.88_1980	0.073393	1.13435	1.17625	LG06_48.88_1980	0.0350379	1.45546	1.38901
SFW6807	protein	LG06_48.88_1981	0.0285236	1.5448	1.47647	LG06_48.88_1981	0.0187596	1.72678	1.37375	LG06_48.88_1981	0.012461	1.90445	1.46179
SFW8802	leucine-rich repeat protein kinase	LG06_49.12_1982	0.798242	0.0978653	0.163305	LG06_49.12_1982	0.171257	0.766352	0.762619	LG06_49.12_1982	0.18586	0.730815	0.737548
SFW9002	cytochrome p450	LG06_51.02_1983	0.282248	0.54937	0.690805	LG06_51.02_1983	0.448885	0.347865	0.420836	LG06_51.02_1983	0.221211	0.655193	0.680153
SFW0921	cyclic nucleotide and calmodulin-regulated ion channel	LG06_51.26_1985	0.927648	0.0326168	0.0593396	LG06_51.26_1985	0.306459	0.513627	0.587644	LG06_51.26_1985	0.428965	0.367578	0.451859
SFW4939	fumarylacetoacetate hydrolase	LG06_51.33_1986	0.0995953	1.00176	1.05402	LG06_51.33_1986	0.283523	0.547412	0.595793	LG06_51.33_1986	0.15258	0.816502	0.791055
SFW1804	protein	LG06_51.33_1987	0.0898448	1.04651	1.08598	LG06_51.33_1987	0.230154	0.637981	0.666394	LG06_51.33_1987	0.108242	0.965603	0.888753
SFW3429	26s proteasome subunit rpn5b	LG06_51.33_1988	0.442463	0.354123	0.501136	LG06_51.33_1988	0.451143	0.345685	0.425602	LG06_51.33_1988	0.20727	0.683463	0.714377
SFW2781	abi3-interacting protein 2	LG06_51.43_1989	0.251952	0.598683	-1.02338	LG06_51.43_1989	0.0544637	1.26389	-1.48409	LG06_51.43_1989	0.112498	0.948856	-1.21552
SFW2513	trans-cinnamate 4-hydroxylase	LG06_51.43_1990	0.740126	0.130694	0.219042	LG06_51.43_1990	0.137473	0.861782	0.864696	LG06_51.43_1990	0.219113	0.659333	0.710998
SFW9453	mrna capping	LG06_51.52_1991	0.637752	0.195348	0.314875	LG06_51.52_1991	0.107947	0.966791	0.947212	LG06_51.52_1991	0.155392	0.808571	0.832876
SFW1286	aminopeptidase-like protein	LG06_52.51_1992	0.475644	0.322718	0.463345	LG06_52.51_1992	0.0477507	1.32102	1.1334	LG06_52.51_1992	0.0747126	1.12661	1.01484
SFW2382	serine carboxylase ii-2	LG06_52.51_1995	0.202947	0.692618	0.821705	LG06_52.51_1995	0.558147	0.253251	0.328189	LG06_52.51_1995	0.326399	0.486252	0.547364
SFW8944	elongation factor 1b gamma	LG06_52.51_1997	0.36849	0.433574	-0.903622	LG06_52.51_1997	0.95287	0.0209663	-0.0510401	LG06_52.51_1997	0.89414	0.0485943	-0.114778
SFW2635	haloacid dehalogenase-like hydrolase family protein	LG06_52.51_1998	0.717806	0.143993	-0.316779	LG06_52.51_1998	0.386665	0.412665	-0.651895	LG06_52.51_1998	0.456771	0.340302	-0.559585
SFW5905	atp binding	LG06_52.51_1999	0.672816	0.172104	0.272193	LG06_52.51_1999	0.16074	0.793877	0.794782	LG06_52.51_1999	0.307459	0.512213	0.57357
SFW7203	ca2+ antiporter cation exchanger	LG06_52.51_2000	0.108713	0.963719	1.08283	LG06_52.51_2000	0.0791093	1.10177	1.02918	LG06_52.51_2000	0.0320145	1.49465	1.26078
SFW3614	protein	LG06_53.13_2004	0.0348171	1.45821	1.27178	LG06_53.13_2004	0.12163	0.914958	0.823813	LG06_53.13_2004	0.0590854	1.22852	0.996974
SFW4174	PREDICTED: hypothetical protein [Vitis vinifera]	LG06_53.13_2005	0.127889	0.893166	0.899009	LG06_53.13_2005	0.0901721	1.04493	0.879624	LG06_53.13_2005	0.0818512	1.08697	0.900908
SFW2283	protein	LG06_53.27_2006	0.328041	0.484071	0.631861	LG06_53.27_2006	0.0204665	1.68896	1.32158	LG06_53.27_2006	0.033218	1.47863	1.20733
SFW3382	protein	LG06_53.27_2007	0.314953	0.501755	0.639741	LG06_53.27_2007	0.0565535	1.24754	1.06694	LG06_53.27_2007	0.120696	0.918307	0.861682
SFW5759	nucleic acid binding	LG06_53.27_2008	0.357514	0.446707	0.598717	LG06_53.27_2008	0.0282215	1.54942	1.25841	LG06_53.27_2008	0.0472711	1.3254	1.13129
SFW8105	40s ribosomal protein	LG06_53.29_2009	0.511558	0.291106	0.427641	LG06_53.29_2009	0.048487	1.31437	1.13496	LG06_53.29_2009	0.0805856	1.09374	0.998672
SFW4120	chlorophyll synthetase	LG06_53.35_2010	0.708995	0.149357	0.221853	LG06_53.35_2010	0.553952	0.256528	0.324357	LG06_53.35_2010	0.351358	0.45425	0.492781
SFW3913	with no lysine kinase	LG06_53.53_2011	0.812614	0.0901157	-0.147914	LG06_53.53_2011	0.480062	0.318703	0.387096	LG06_53.53_2011	0.628231	0.20188	0.263766
SFW3524	ubiquitin-conjugating enzyme e2 16	LG06_53.53_2012	0.367786	0.434405	0.58256	LG06_53.53_2012	0.0529869	1.27583	1.1026	LG06_53.53_2012	0.121667	0.914827	0.87434
SFW8347	nuclear dna-binding protein g2p	LG06_53.53_2013	0.357514	0.446707	0.598717	LG06_53.53_2013	0.0282215	1.54942	1.25841	LG06_53.53_2013	0.0472711	1.3254	1.13129
SFW4252	vacuolar cation proton exchanger	LG06_53.53_2014	0.556091	0.254854	0.379596	LG06_53.53_2014	0.145966	0.835748	0.82305	LG06_53.53_2014	0.309218	0.509735	0.571098
SFW3302	ribosomal rna	LG06_53.53_2015	0.467315	0.330391	0.469042	LG06_53.53_2015	0.0842467	1.07445	0.980162	LG06_53.53_2015	0.199093	0.700943	0.72239
SFW3458	protein	LG06_53.53_2016	0.357514	0.446707	0.598717	LG06_53.53_2016	0.0282215	1.54942	1.25841	LG06_53.53_2016	0.0472711	1.3254	1.13129
SFW4829	dna binding	LG06_53.57_2017	0.963786	0.0160196	0.0414685	LG06_53.57_2017	0.314399	0.502519	0.790189	LG06_53.57_2017	0.307574	0.51205	0.800602
SFW0803	uncharacterized conserved protein	LG06_53.57_2018	0.393139	0.405454	-0.562227	LG06_53.57_2018	0.617184	0.209586	-0.292021	LG06_53.57_2018	0.823547	0.0843118	-0.129804
SFW4402	auxin response factor 1	LG06_53.57_2019	0.855901	0.0675765	-0.193031	LG06_53.57_2019	0.185817	0.730914	-1.21329	LG06_53.57_2019	0.217111	0.663317	-1.13153
SFW0606	peptide chain release factor 2	LG06_53.57_2020	0.846911	0.0721623	-0.185551	LG06_53.57_2020	0.443484	0.353122	0.63379	LG06_53.57_2020	0.470186	0.327731	0.596572
SFW1161	epoxide hydrolase	LG06_53.57_2021	0.919168	0.036605	0.104486	LG06_53.57_2021	0.210728	0.676278	1.11159	LG06_53.57_2021	0.237667	0.62403	1.04816
SFW6584	acyl- binding family expressed	LG06_53.57_2022	0.959723	0.0178539	-0.0458851	LG06_53.57_2022	0.344201	0.463188	0.739735	LG06_53.57_2022	0.336381	0.473169	0.750877
SFW5267	protein	LG06_53.57_2023	0.959723	0.0178539	-0.0458851	LG06_53.57_2023	0.344201	0.463188	0.739735	LG06_53.57_2023	0.336381	0.473169	0.750877
SFW3726	auxin response factor 1	LG06_53.57_2024	0.960241	0.0176197	-0.0456843	LG06_53.57_2024	0.298448	0.525131	-0.819613	LG06_53.57_2024	0.316159	0.500094	-0.789135
SFW1801	dna binding	LG06_53.57_2025	0.97645	0.0103498	0.0267317	LG06_53.57_2025	0.307405	0.512289	0.795276	LG06_53.57_2025	0.311638	0.50635	0.78731
SFW9145	cyclin-related protein 1	LG06_53.57_2026	0.92836	0.0322838	0.0826952	LG06_53.57_2026	0.224616	0.64856	0.963227	LG06_53.57_2026	0.213802	0.669989	0.98548
SFW4974	protein	LG06_53.57_2027	0.994219	0.00251807	0.00656088	LG06_53.57_2027	0.32202	0.492117	0.771461	LG06_53.57_2027	0.322027	0.492108	0.770476
SFW5642	protein	LG06_53.57_2028	0.97645	0.0103498	0.0267317	LG06_53.57_2028	0.307405	0.512289	0.795276	LG06_53.57_2028	0.311638	0.50635	0.78731
SFW4262	unnamed protein product [Vitis vinifera]	LG06_53.57_2029	0.135322	0.868633	0.879237	LG06_53.57_2029	0.0975559	1.01075	0.85727	LG06_53.57_2029	0.0923123	1.03474	0.868632
SFW4925	alpha- -glucan-protein synthase	LG06_53.57_2030	0.140943	0.850956	0.856374	LG06_53.57_2030	0.0925419	1.03366	0.858687	LG06_53.57_2030	0.0794272	1.10003	0.89359
SFW1236	ribosomal protein l18 family protein	LG06_53.57_2031	0.97645	0.0103498	0.0267317	LG06_53.57_2031	0.307405	0.512289	0.795276	LG06_53.57_2031	0.311638	0.50635	0.78731
SFW7508	pwwp domain-containing protein	LG06_53.57_2032	0.959723	0.0178539	-0.0458851	LG06_53.57_2032	0.344201	0.463188	0.739735	LG06_53.57_2032	0.336381	0.473169	0.750877
SFW3335	protein	LG06_53.57_2033	0.919168	0.036605	0.104486	LG06_53.57_2033	0.210728	0.676278	1.11159	LG06_53.57_2033	0.237667	0.62403	1.04816
SFW0649	protein	LG06_53.65_2034	0.044846	1.34828	-1.22146	LG06_53.65_2034	0.150604	0.822164	-0.772955	LG06_53.65_2034	0.160738	0.793882	-0.753198
SFW1279	amp dependent	LG06_53.7_2035	0.23476	0.629376	-0.64654	LG06_53.7_2035	0.835816	0.0778891	-0.101841	LG06_53.7_2035	0.63019	0.200529	-0.235386
SFW7099	nucleic acid binding	LG06_53.72_2036	0.851039	0.0700505	0.130026	LG06_53.72_2036	0.312888	0.504611	0.600882	LG06_53.72_2036	0.348434	0.45788	0.556917
SFW3713	protein	LG06_53.72_2037	0.788092	0.103423	0.18643	LG06_53.72_2037	0.256281	0.591284	0.677572	LG06_53.72_2037	0.299705	0.523306	0.617213
SFW0332	at5g39590 mij24_60	LG06_53.89_2038	0.584951	0.23288	-0.428018	LG06_53.89_2038	0.750954	0.124387	-0.217046	LG06_53.89_2038	0.899892	0.0458098	-0.0860543
SFW0312	predicted protein [Populus trichocarpa]	LG06_53.97_2039	0.368259	0.433846	-0.739176	LG06_53.97_2039	0.571304	0.243132	-0.416591	LG06_53.97_2039	0.460558	0.336716	-0.540367
SFW5968	protein	LG06_53.97_2040	0.596251	0.224571	0.522156	LG06_53.97_2040	0.0802356	1.09563	1.48866	LG06_53.97_2040	0.0941007	1.02641	1.42376
SFW0578	heat shock protein	LG06_55.12_2041	0.178678	0.747928	-0.738801	LG06_55.12_2041	0.639339	0.194269	-0.235566	LG06_55.12_2041	0.485659	0.313669	-0.346284
SFW9217	amino acid permease	LG06_55.12_2042	0.454812	0.342168	-0.396877	LG06_55.12_2042	0.811599	0.0906586	0.115056	LG06_55.12_2042	0.967248	0.0144621	0.0196495
SFW2349	f-box family protein	LG06_55.23_2044	0.355586	0.449055	-0.478738	LG06_55.23_2044	0.781507	0.107067	0.131636	LG06_55.23_2044	0.987259	0.00556894	-0.00751322
SFW5812	catechol o-methyltransferase	LG06_55.23_2045	0.281407	0.550665	0.776614	LG06_55.23_2045	0.659852	0.180554	0.277235	LG06_55.23_2045	0.458925	0.338258	0.4643
SFW0985	purple acid phosphatase isoform b2	LG07_0_2048	0.0884993	1.05306	-0.996341	LG07_0_2048	0.248532	0.604618	-0.600538	LG07_0_2048	0.316651	0.499419	-0.519201
SFW3865	protein	LG07_0_2049	0.200275	0.698373	1.16187	LG07_0_2049	0.607473	0.216473	0.405259	LG07_0_2049	0.353185	0.451998	0.739904
SFW0234	protein	LG07_0_2050	0.321923	0.492247	-0.593949	LG07_0_2050	0.873059	0.0589564	-0.0847926	LG07_0_2050	0.671195	0.173151	-0.224706
SFW2454	peptidoglycan binding domain containing protein	LG07_0.09_2051	0.141632	0.84884	-0.854783	LG07_0.09_2051	0.382064	0.417864	-0.451746	LG07_0.09_2051	0.468279	0.329495	-0.373572
SFW0247	non-imprinted in prader-willi angelman syndrome region	LG07_0.09_2052	0.175319	0.75617	-0.787301	LG07_0.09_2052	0.339691	0.468917	-0.490666	LG07_0.09_2052	0.394943	0.403465	-0.436452
SFW8252	selenium binding protein	LG07_1.16_2053	0.48336	0.31573	-0.403148	LG07_1.16_2053	0.476282	0.322136	-0.363837	LG07_1.16_2053	0.466769	0.330898	-0.370602
SFW4423	selenium binding protein	LG07_1.16_2054	0.695244	0.157863	-0.225817	LG07_1.16_2054	0.756075	0.121435	-0.158904	LG07_1.16_2054	0.746575	0.126926	-0.16504
SFW7269	s-adenosyl-l-homocysteine hydrolase	LG07_1.52_2055	0.886527	0.0523082	-0.128376	LG07_1.52_2055	0.58246	0.234734	-0.43344	LG07_1.52_2055	0.899359	0.0460671	-0.101303
SFW1625	aldo keto reductase family protein	LG07_2.38_2056	0.756629	0.121117	-0.219427	LG07_2.38_2056	0.303003	0.518553	-0.643454	LG07_2.38_2056	0.28252	0.548951	-0.672929
SFW4989	protein	LG07_2.83_2057	0.306143	0.514076	-0.691776	LG07_2.83_2057	0.827291	0.0823415	-0.128704	LG07_2.83_2057	0.699271	0.155355	-0.228212
SFW3161	protein farnesyltransferase alpha	LG07_3.18_2058	0.336333	0.47323	0.533831	LG07_3.18_2058	0.583126	0.234238	0.273096	LG07_3.18_2058	0.559089	0.252519	0.289578
SFW3456	chitinase-like protein	LG07_4.67_2059	0.138798	0.857616	1.11492	LG07_4.67_2059	0.268493	0.571067	0.739014	LG07_4.67_2059	0.241099	0.617804	0.782971
SFW6573	ect2 protein binding	LG07_5.16_2060	0.336557	0.472941	0.554203	LG07_5.16_2060	0.87477	0.0581061	0.0812133	LG07_5.16_2060	0.998425	0.000684579	0.0010229
SFW3231	shoot1 protein	LG07_5.16_2061	0.737041	0.132508	0.196786	LG07_5.16_2061	0.697886	0.156215	-0.200368	LG07_5.16_2061	0.544044	0.264366	-0.315767
SFW2161	ect2 protein binding	LG07_5.46_2062	0.454033	0.342912	0.437595	LG07_5.46_2062	0.924404	0.0341381	0.0493602	LG07_5.46_2062	0.859244	0.0658833	-0.0925381
SFW7900	protein	LG07_8.96_2065	0.317402	0.498391	0.755536	LG07_8.96_2065	0.484024	0.315133	0.468215	LG07_8.96_2065	0.415123	0.381823	0.546109
SFW3561	protein binding	LG07_8.96_2066	0.120372	0.919475	-1.61393	LG07_8.96_2066	0.4121	0.384998	-0.731564	LG07_8.96_2066	0.45148	0.345361	-0.670905
SFW7884	protein	LG07_8.96_2067	0.194207	0.711736	-1.38104	LG07_8.96_2067	0.601716	0.220608	-0.476717	LG07_8.96_2067	0.64954	0.187394	-0.41458
SFW7869	---NA---	LG07_8.96_2069	0.228814	0.640517	-1.28385	LG07_8.96_2069	0.683864	0.16503	-0.373161	LG07_8.96_2069	0.73236	0.135276	-0.312956
SFW7955	ap2 erf domain-containing transcription factor	LG07_8.96_2070	0.228814	0.640517	-1.28385	LG07_8.96_2070	0.683864	0.16503	-0.373161	LG07_8.96_2070	0.73236	0.135276	-0.312956
SFW7532	protein	LG07_10.46_2072	0.769424	0.113834	0.158988	LG07_10.46_2072	0.839641	0.0759064	-0.0977814	LG07_10.46_2072	0.992947	0.00307389	-0.00426599
SFW5421	predicted protein [Populus trichocarpa]	LG07_10.64_2074	0.496516	0.304066	0.390083	LG07_10.64_2074	0.953102	0.0208606	0.0299632	LG07_10.64_2074	0.802535	0.0955363	0.126879
SFW4405	at4g27720 t29a15_210	LG07_10.64_2075	0.730205	0.136555	0.194824	LG07_10.64_2075	0.688228	0.162267	-0.201029	LG07_10.64_2075	0.770938	0.112981	-0.145524
SFW4242	protein	LG07_10.64_2076	0.544444	0.264047	0.343521	LG07_10.64_2076	0.978395	0.00948587	-0.0136249	LG07_10.64_2076	0.892644	0.0493217	0.0676204
SFW9451	---NA---	LG07_10.64_2077	0.215357	0.666841	0.823751	LG07_10.64_2077	0.608009	0.21609	0.296309	LG07_10.64_2077	0.526876	0.278292	0.363444
SFW1772	minichromosome maintenance protein	LG07_10.9_2078	0.00144428	2.84035	2.32653	LG07_10.9_2078	0.0564174	1.24859	1.26939	LG07_10.9_2078	0.0510789	1.29176	1.2789
SFW6011	glycosyltransferase	LG07_10.9_2079	0.000313136	3.50427	2.81875	LG07_10.9_2079	0.0107396	1.96901	1.82482	LG07_10.9_2079	0.00749278	2.12536	1.87345
SFW5381	sugar	LG07_10.9_2080	0.00123996	2.90659	2.52738	LG07_10.9_2080	0.0356002	1.44855	1.50452	LG07_10.9_2080	0.0275063	1.56057	1.54456
SFW7333	amidase family protein	LG07_10.9_2081	0.217229	0.663083	-0.651465	LG07_10.9_2081	0.312403	0.505285	-0.482302	LG07_10.9_2081	0.346722	0.460019	-0.447912
SFW8659	protein	LG07_10.9_2083	0.00144428	2.84035	2.32653	LG07_10.9_2083	0.0564174	1.24859	1.26939	LG07_10.9_2083	0.0510789	1.29176	1.2789
SFW7257	splicing factor	LG07_10.9_2084	0.00141987	2.84775	2.47272	LG07_10.9_2084	0.0399953	1.39799	1.4544	LG07_10.9_2084	0.0294035	1.5316	1.5116
SFW7079	stress regulated protein	LG07_10.9_2085	0.00175074	2.75678	-2.39969	LG07_10.9_2085	0.0663486	1.17817	-1.2896	LG07_10.9_2085	0.0567361	1.24614	-1.31546
SFW8207	---NA---	LG07_10.9_2086	0.00246144	2.60881	2.18908	LG07_10.9_2086	0.0892965	1.04917	1.11915	LG07_10.9_2086	0.0780359	1.10771	1.14344
SFW1431	kinesin motor family protein	LG07_10.9_2087	0.221102	0.655407	0.909731	LG07_10.9_2087	0.768248	0.114499	-0.204115	LG07_10.9_2087	0.595824	0.224882	-0.363383
SFW4592	protein	LG07_10.9_2088	0.5602	0.251657	0.354156	LG07_10.9_2088	0.274862	0.560886	0.585388	LG07_10.9_2088	0.522931	0.281555	0.341856
SFW8541	phosphatidylinositol n-acetylglucosaminyltransferase subunit	LG07_10.9_2089	0.00257664	2.58895	2.31977	LG07_10.9_2089	0.0634383	1.19765	1.30267	LG07_10.9_2089	0.0479011	1.31965	1.36113
SFW7067	---NA---	LG07_10.9_2091	0.00185734	2.73111	2.39718	LG07_10.9_2091	0.0697094	1.15671	1.28183	LG07_10.9_2091	0.0607368	1.21655	1.30028
SFW3973	protein	LG07_11.01_2092	0.159865	0.796247	1.01469	LG07_11.01_2092	0.63862	0.194757	0.308268	LG07_11.01_2092	0.593978	0.22623	0.343476
SFW3157	protein	LG07_11.01_2093	0.174621	0.757904	0.971326	LG07_11.01_2093	0.667052	0.17584	0.281377	LG07_11.01_2093	0.637834	0.195292	0.301464
SFW4717	protein	LG07_11.01_2094	0.121817	0.914291	1.11901	LG07_11.01_2094	0.513109	0.289791	0.432942	LG07_11.01_2094	0.492551	0.307549	0.444636
SFW2470	2-oxoglutarate-dependent dioxygenase	LG07_11.01_2095	0.458228	0.338919	0.537949	LG07_11.01_2095	0.789419	0.102692	-0.177485	LG07_11.01_2095	0.827543	0.0822092	-0.141756
SFW2539	protein	LG07_11.12_2096	0.128412	0.891395	0.929234	LG07_11.12_2096	0.129518	0.887668	0.845459	LG07_11.12_2096	0.109954	0.95879	0.882235
SFW6323	bifunctional coenzyme a synthase	LG07_11.12_2097	0.139511	0.855391	0.97937	LG07_11.12_2097	0.132836	0.876683	0.905451	LG07_11.12_2097	0.143995	0.841652	0.870539
SFW1918	lupus la	LG07_11.21_2098	0.163791	0.785711	0.933065	LG07_11.21_2098	0.772637	0.112024	0.17784	LG07_11.21_2098	0.824497	0.0838111	0.134556
SFW1899	protein	LG07_11.21_2099	0.726895	0.138528	0.229693	LG07_11.21_2099	0.437088	0.359431	-0.465589	LG07_11.21_2099	0.472223	0.325853	-0.424438
SFW1639	short chain dehydrogenase reductase	LG07_11.85_2100	0.186764	0.728708	0.927015	LG07_11.85_2100	0.116646	0.933131	1.00773	LG07_11.85_2100	0.0816186	1.08821	1.10912
SFW5798	---NA---	LG07_12.03_2101	0.251657	0.59919	0.780801	LG07_12.03_2101	0.229841	0.638572	0.744271	LG07_12.03_2101	0.186477	0.729375	0.811531
SFW2197	f-box family protein	LG07_12.2_2102	0.167106	0.777007	0.945555	LG07_12.2_2102	0.135012	0.869629	0.932213	LG07_12.2_2102	0.110089	0.958256	0.987043
SFW2594	protein	LG07_13.59_2105	0.175213	0.756433	-1.04539	LG07_13.59_2105	0.157066	0.803918	-0.960984	LG07_13.59_2105	0.272576	0.564512	-0.74136
SFW0156	---NA---	LG07_13.87_2106	0.553757	0.256681	-0.474272	LG07_13.87_2106	0.850041	0.07056	-0.136183	LG07_13.87_2106	0.899671	0.0459161	-0.0901212
SFW5210	serine threonine-protein kinase	LG07_13.87_2107	0.431654	0.364865	-0.681222	LG07_13.87_2107	0.699046	0.155495	-0.302636	LG07_13.87_2107	0.881914	0.0545737	-0.115714
SFW3603	calcium-dependent protein kinase 2	LG07_13.87_2108	0.919566	0.0364173	0.074376	LG07_13.87_2108	0.851612	0.069758	0.119705	LG07_13.87_2108	0.626969	0.202754	0.311109
SFW9234	heat shock	LG07_13.87_2109	0.347247	0.459362	-0.812873	LG07_13.87_2109	0.625327	0.203893	-0.382602	LG07_13.87_2109	0.754795	0.122171	-0.243112
SFW6967	ubiquitin carboxyl-terminal	LG07_13.87_2110	0.974897	0.0110413	-0.0233276	LG07_13.87_2110	0.972929	0.0119187	0.021861	LG07_13.87_2110	0.732543	0.135167	0.220157
SFW0313	---NA---	LG07_13.87_2111	0.38929	0.409727	-0.610822	LG07_13.87_2111	0.366524	0.435897	-0.555554	LG07_13.87_2111	0.528864	0.276656	-0.387159
SFW5065	protein	LG07_13.87_2112	0.921288	0.0356046	-0.0733138	LG07_13.87_2112	0.963743	0.016039	-0.0293086	LG07_13.87_2112	0.794457	0.0999298	0.16798
SFW0310	vesicle-associated membrane	LG07_13.87_2113	0.165655	0.780795	-1.07668	LG07_13.87_2113	0.142583	0.845932	-1.0033	LG07_13.87_2113	0.261776	0.582069	-0.764565
SFW3801	protein	LG07_14.4_2114	0.47635	0.322074	0.461798	LG07_14.4_2114	0.734931	0.133753	0.193626	LG07_14.4_2114	0.716412	0.144837	0.206219
SFW4628	protein	LG07_14.4_2115	0.165244	0.781874	0.979444	LG07_14.4_2115	0.152981	0.815363	0.897113	LG07_14.4_2115	0.11967	0.922013	0.970851
SFW0306	acetolactate synthase small	LG07_14.4_2116	0.0948328	1.02304	1.06446	LG07_14.4_2116	0.186288	0.729814	0.741149	LG07_14.4_2116	0.188107	0.725596	0.733098
SFW6448	acetolactate synthase small	LG07_14.4_2117	0.615484	0.210783	0.347323	LG07_14.4_2117	0.594127	0.226121	0.32763	LG07_14.4_2117	0.501521	0.299711	0.409493
SFW7852	protein	LG07_14.49_2118	0.204833	0.6886	0.800383	LG07_14.49_2118	0.59424	0.226038	0.294504	LG07_14.49_2118	0.44116	0.355403	0.42255
SFW4283	nucleic acid binding	LG07_14.89_2119	0.60477	0.21841	-0.366367	LG07_14.89_2119	0.858872	0.0660716	-0.108722	LG07_14.89_2119	0.786874	0.104095	-0.163936
SFW0548	chaperone protein	LG07_14.89_2120	0.781376	0.10714	-0.196593	LG07_14.89_2120	0.922422	0.0350706	0.0595989	LG07_14.89_2120	0.997868	0.00092673	-0.00162103
SFW3526	protein	LG07_14.94_2121	0.8662	0.0623818	0.119103	LG07_14.94_2121	0.570662	0.243621	0.346407	LG07_14.94_2121	0.646804	0.189227	0.277364
SFW5247	receptor serine-threonine protein	LG07_15.12_2122	0.708765	0.149498	0.2735	LG07_15.12_2122	0.689693	0.161344	0.254417	LG07_15.12_2122	0.587884	0.230708	0.342263
SFW1255	transposon ping pong snoopy sub-class	LG07_15.65_2123	0.532007	0.274083	0.457351	LG07_15.65_2123	0.476026	0.32237	0.453898	LG07_15.65_2123	0.398347	0.399738	0.533257
SFW4725	at3g09470 f11f8_4	LG07_16.27_2124	0.902104	0.0447434	0.094733	LG07_16.27_2124	0.664013	0.177823	-0.292428	LG07_16.27_2124	0.770045	0.113484	-0.195565
SFW6508	polynucleotide phosphorylase	LG07_16.27_2125	0.740507	0.130471	-0.25042	LG07_16.27_2125	0.332296	0.478474	-0.641529	LG07_16.27_2125	0.375933	0.42489	-0.582139
SFW0433	dna binding	LG07_16.27_2126	0.947814	0.0232767	-0.0501559	LG07_16.27_2126	0.517066	0.286454	-0.434336	LG07_16.27_2126	0.597963	0.223326	-0.351186
SFW7121	protein	LG07_16.63_2128	0.916629	0.0378062	-0.0688028	LG07_16.63_2128	0.968953	0.0136974	-0.0224851	LG07_16.63_2128	0.836512	0.0775279	-0.118508
SFW8087	calmodulin	LG07_16.63_2129	0.151704	0.819003	-0.870203	LG07_16.63_2129	0.286058	0.543546	-0.572699	LG07_16.63_2129	0.156225	0.806249	-0.756887
SFW6883	protein	LG07_16.63_2130	0.130679	0.883793	-0.906699	LG07_16.63_2130	0.252209	0.59824	-0.607172	LG07_16.63_2130	0.144373	0.840513	-0.769923
SFW3714	rhodopsin-like receptor	LG07_16.71_2131	0.389269	0.40975	-0.529276	LG07_16.71_2131	0.327456	0.484847	-0.536293	LG07_16.71_2131	0.249504	0.602923	-0.62663
SFW5172	cationic amino acid transporter	LG07_16.71_2132	0.238361	0.622764	-0.727364	LG07_16.71_2132	0.173364	0.76104	-0.749284	LG07_16.71_2132	0.127848	0.893307	-0.83202
SFW8565	protein	LG07_16.71_2133	0.192522	0.715519	-0.803871	LG07_16.71_2133	0.135752	0.867254	-0.820766	LG07_16.71_2133	0.0984192	1.00692	-0.902833
SFW8159	5-methyltetrahydropteroyltriglutamate-homocysteine expressed	LG07_17.39_2134	0.358264	0.445796	-0.556148	LG07_17.39_2134	0.311577	0.506434	-0.54465	LG07_17.39_2134	0.22927	0.639652	-0.643314
SFW3762	protein	LG07_19_2136	0.00208489	2.68092	-2.70805	LG07_19_2136	0.221845	0.65395	-0.958296	LG07_19_2136	0.152219	0.81753	-1.11788
SFW4260	10-formyltetrahydrofolate synthetase	LG07_19.05_2137	0.0107783	1.96745	-1.91628	LG07_19.05_2137	0.345294	0.461811	-0.641615	LG07_19.05_2137	0.223618	0.650493	-0.822043
SFW9358	---NA---	LG07_19.11_2138	0.0762445	1.11779	-1.25646	LG07_19.11_2138	0.589207	0.229732	-0.334781	LG07_19.11_2138	0.399555	0.398423	-0.519325
SFW2945	nf-ya1 (nuclear factor subunit a1) transcription factor	LG07_19.11_2139	0.232026	0.634464	-0.774559	LG07_19.11_2139	0.812091	0.0903953	-0.136475	LG07_19.11_2139	0.72293	0.140904	-0.202897
SFW8308	protein	LG07_19.11_2140	0.960878	0.0173316	-0.0322555	LG07_19.11_2140	0.976614	0.0102769	0.0169337	LG07_19.11_2140	0.906817	0.0424805	-0.067203
SFW3431	isovaleryl- dehydrogenase	LG07_19.29_2141	0.243632	0.613266	0.743627	LG07_19.29_2141	0.953365	0.0207409	0.0325439	LG07_19.29_2141	0.767882	0.114706	0.16348
SFW5933	xanthine dehydrogenase	LG07_19.29_2142	0.0500214	1.30084	-1.2447	LG07_19.29_2142	0.462751	0.334653	-0.409172	LG07_19.29_2142	0.305402	0.515128	-0.571309
SFW5189	hds (4-hydroxy-3-methylbut-2-enyl diphosphate synthase) 4 4 sulfur cluster binding 4-hydroxy-3-methylbut-2-en-1-yl diphosphate synthase	LG07_19.29_2143	0.397643	0.400507	0.580403	LG07_19.29_2143	0.72293	0.140904	0.215419	LG07_19.29_2143	0.561164	0.25091	0.351418
SFW1883	armadillo beta-catenin-like repeat family expressed	LG07_19.29_2144	0.0677174	1.1693	1.17222	LG07_19.29_2144	0.684686	0.164508	0.228359	LG07_19.29_2144	0.342992	0.464717	0.528944
SFW8117	nucleic acid binding	LG07_19.29_2145	0.231152	0.636102	1.19326	LG07_19.29_2145	0.517212	0.286332	0.554999	LG07_19.29_2145	0.386445	0.412912	0.738446
SFW4176	stress-associated protein 10	LG07_19.29_2146	0.0753529	1.1229	-1.12917	LG07_19.29_2146	0.6324	0.199008	-0.266639	LG07_19.29_2146	0.483714	0.315411	-0.39074
SFW4422	protein disulfide-isomerase-like protein	LG07_19.45_2147	0.123207	0.909365	1.0226	LG07_19.45_2147	0.940219	0.026771	0.0441049	LG07_19.45_2147	0.597622	0.223573	0.305335
SFW2102	protein	LG07_19.51_2148	0.0744836	1.12794	1.18728	LG07_19.51_2148	0.729256	0.13712	0.204077	LG07_19.51_2148	0.42052	0.376213	0.467815
SFW6310	pleckstrin homology domain-containing protein lipid-binding start domain-containing protein	LG07_19.51_2149	0.0435941	1.36057	1.37578	LG07_19.51_2149	0.541724	0.266222	0.369333	LG07_19.51_2149	0.326298	0.486386	0.583477
SFW5668	---NA---	LG07_19.51_2150	0.133322	0.875099	1.00254	LG07_19.51_2150	0.993564	0.00280399	0.00477937	LG07_19.51_2150	0.649052	0.18772	0.26517
SFW8270	hydroxymethylbutenyl 4-diphosphate synthase	LG07_19.74_2151	0.232654	0.633289	0.784556	LG07_19.74_2151	0.650677	0.186634	0.261334	LG07_19.74_2151	0.450948	0.345873	0.431718
SFW4558	protein disulfide isomerase	LG07_19.74_2152	0.231055	0.636285	0.782897	LG07_19.74_2152	0.673053	0.17195	0.242084	LG07_19.74_2152	0.466096	0.331525	0.41511
SFW9450	at3g10020 t22k18_16	LG07_20.18_2153	0.827673	0.0821413	-0.161043	LG07_20.18_2153	0.812781	0.0900266	-0.154636	LG07_20.18_2153	0.74764	0.126307	-0.208212
SFW3569	rubisco subunit binding-protein alpha subunit	LG07_20.46_2154	0.544203	0.264239	-0.47926	LG07_20.46_2154	0.576197	0.239429	-0.393986	LG07_20.46_2154	0.468365	0.329416	-0.507095
SFW4124	rubisco subunit binding-protein alpha subunit	LG07_20.46_2155	0.587475	0.23101	-0.430868	LG07_20.46_2155	0.609492	0.215032	-0.362104	LG07_20.46_2155	0.51351	0.289451	-0.459702
SFW2475	protein	LG07_20.46_2156	0.252896	0.597059	-0.792581	LG07_20.46_2156	0.405822	0.391664	-0.500329	LG07_20.46_2156	0.314394	0.502526	-0.602184
SFW8319	nucleolar protein expressed	LG07_20.72_2158	0.342627	0.465178	-0.713772	LG07_20.72_2158	0.518634	0.285139	-0.425757	LG07_20.72_2158	0.419599	0.377166	-0.532008
SFW9108	nucleolar protein expressed	LG07_20.72_2159	0.64024	0.193657	-0.35741	LG07_20.72_2159	0.949736	0.0223972	-0.0423203	LG07_20.72_2159	0.819115	0.0866551	-0.1534
SFW9162	protein	LG07_21.55_2160	0.583563	0.233912	0.364149	LG07_21.55_2160	0.770141	0.11343	0.170343	LG07_21.55_2160	0.567352	0.246148	0.33411
SFW2065	protein	LG07_21.55_2161	0.858171	0.0664259	-0.114911	LG07_21.55_2161	0.79633	0.0989067	-0.145674	LG07_21.55_2161	0.869149	0.0609057	-0.0930358
SFW1658	protein phosphatase regulatory	LG07_21.55_2162	0.902695	0.0444589	-0.0821514	LG07_21.55_2162	0.932335	0.030428	-0.0503783	LG07_21.55_2162	0.926685	0.0330677	0.0545757
SFW6500	protein	LG07_21.55_2163	0.931021	0.0310406	-0.0582164	LG07_21.55_2163	0.964149	0.0158559	-0.0266959	LG07_21.55_2163	0.90689	0.0424455	0.0694523
SFW2642	rnase h domain-containing protein	LG07_22.62_2164	0.462884	0.334528	-0.4959	LG07_22.62_2164	0.46833	0.329448	-0.424412	LG07_22.62_2164	0.414578	0.382393	-0.47487
SFW2560	protein	LG07_24.12_2165	0.769388	0.113855	0.203838	LG07_24.12_2165	0.808751	0.0921849	-0.145784	LG07_24.12_2165	0.799051	0.0974253	-0.152534
SFW8493	---NA---	LG07_24.74_2166	0.26347	0.579269	-1.04099	LG07_24.74_2166	0.946376	0.0239365	-0.0540521	LG07_24.74_2166	0.972822	0.0119666	-0.0273103
SFW9041	rna recognition motif family expressed	LG07_24.83_2167	0.507624	0.294458	0.470028	LG07_24.83_2167	0.607711	0.216303	0.31179	LG07_24.83_2167	0.608375	0.215829	0.311838
SFW6845	protein	LG07_25.1_2168	0.243782	0.612999	-1.19374	LG07_25.1_2168	0.569804	0.244274	-0.498705	LG07_25.1_2168	0.585302	0.23262	-0.480017
SFW5027	ser thr protein kinase	LG07_25.89_2169	0.551092	0.258776	0.445648	LG07_25.89_2169	0.707198	0.150459	0.240068	LG07_25.89_2169	0.694655	0.158231	0.250494
SFW6662	pentatricopeptide repeat-containing	LG07_25.89_2170	0.965411	0.0152877	-0.0297326	LG07_25.89_2170	0.52023	0.283805	-0.378282	LG07_25.89_2170	0.671496	0.172956	-0.249437
SFW8642	protein	LG07_26.34_2171	0.810423	0.0912883	-0.159694	LG07_26.34_2171	0.863814	0.0635796	0.0992658	LG07_26.34_2171	0.964476	0.0157084	0.0257152
SFW1707	af380625_1 at3g02420 f16b3_5	LG07_26.34_2172	0.12906	0.889209	-1.23456	LG07_26.34_2172	0.414823	0.382137	-0.570906	LG07_26.34_2172	0.420232	0.376511	-0.562567
SFW9424	PREDICTED: hypothetical protein [Vitis vinifera]	LG07_26.34_2173	0.591156	0.228298	0.347722	LG07_26.34_2173	0.311071	0.50714	0.563766	LG07_26.34_2173	0.469294	0.328555	0.403981
SFW3643	protein	LG07_26.7_2174	0.781391	0.107132	0.192801	LG07_26.7_2174	0.894619	0.0483617	0.0788472	LG07_26.7_2174	0.975901	0.0105943	0.0180199
SFW3580	protein	LG07_26.87_2175	0.481237	0.317641	0.502449	LG07_26.87_2175	0.812607	0.0901196	-0.145854	LG07_26.87_2175	0.880851	0.0550976	0.0921127
SFW2653	protein	LG07_26.87_2176	0.411615	0.385509	0.584717	LG07_26.87_2176	0.930189	0.031429	-0.0537826	LG07_26.87_2176	0.767775	0.114766	0.181077
SFW0403	ubiquitin-conjugating enzyme	LG07_26.96_2177	0.416606	0.380275	-0.531502	LG07_26.96_2177	0.309948	0.508711	-0.571467	LG07_26.96_2177	0.357904	0.446234	-0.51658
SFW1288	nuclear matrix constituent protein 1-like	LG07_27.05_2178	0.493791	0.306457	0.540729	LG07_27.05_2178	0.5484	0.260902	0.417887	LG07_27.05_2178	0.624869	0.204211	0.341415
SFW9237	nuclear matrix constituent protein 1-like	LG07_27.05_2179	0.380311	0.419861	-0.590253	LG07_27.05_2179	0.657113	0.18236	-0.259396	LG07_27.05_2179	0.592995	0.226949	-0.311798
SFW2439	cell division protein	LG07_27.05_2180	0.59717	0.223902	-0.382569	LG07_27.05_2180	0.491731	0.308272	-0.427826	LG07_27.05_2180	0.623615	0.205083	-0.305294
SFW0934	at1g67170	LG07_27.53_2181	0.181097	0.742088	-0.889487	LG07_27.53_2181	0.233882	0.631004	-0.67963	LG07_27.53_2181	0.393791	0.404734	-0.486779
SFW4134	protein	LG07_27.53_2182	0.294559	0.530828	-0.681865	LG07_27.53_2182	0.348794	0.457431	-0.523653	LG07_27.53_2182	0.548816	0.260573	-0.334958
SFW4352	mitochondrial import inner membrane translocase subunit tim14	LG07_29.07_2183	0.874942	0.0580207	0.104813	LG07_29.07_2183	0.996189	0.00165835	0.00274257	LG07_29.07_2183	0.856889	0.0670753	0.103133
SFW6268	hydrolyzing o-glycosyl	LG07_29.07_2184	0.784583	0.105361	0.194978	LG07_29.07_2184	0.924532	0.0340781	-0.0581253	LG07_29.07_2184	0.946617	0.0238258	-0.0409176
SFW7427	---NA---	LG07_31.24_2185	0.663126	0.178404	0.305473	LG07_31.24_2185	0.552913	0.257344	-0.357883	LG07_31.24_2185	0.493802	0.306447	-0.413377
SFW4024	pseudo response regulator	LG07_32.3_2186	0.772269	0.112232	-0.218704	LG07_32.3_2186	0.257969	0.588432	-0.739277	LG07_32.3_2186	0.294901	0.530324	-0.68128
SFW1891	protein binding protein	LG07_32.7_2187	0.838582	0.0764543	0.146429	LG07_32.7_2187	0.318006	0.497564	0.62557	LG07_32.7_2187	0.241625	0.616857	0.733133
SFW2554	protein	LG07_32.7_2188	0.504669	0.296994	-0.453447	LG07_32.7_2188	0.287384	0.541538	-0.629967	LG07_32.7_2188	0.204619	0.689054	-0.741248
SFW1151	fatty acid elongase	LG07_32.75_2189	0.762125	0.117974	0.219528	LG07_32.75_2189	0.287425	0.541475	0.673615	LG07_32.75_2189	0.23236	0.633838	0.754507
SFW4045	amino acid binding	LG07_33.89_2190	0.853175	0.0689617	-0.126432	LG07_33.89_2190	0.75189	0.123846	0.187554	LG07_33.89_2190	0.539414	0.268078	0.36076
SFW8246	histidinol dehydrogenase	LG07_33.89_2191	0.748955	0.125544	0.21605	LG07_33.89_2191	0.354901	0.449893	0.543011	LG07_33.89_2191	0.243633	0.613264	0.677622
SFW4241	amino acid binding	LG07_34.37_2192	0.993962	0.00263021	-0.00516567	LG07_34.37_2192	0.619495	0.207962	0.294336	LG07_34.37_2192	0.439393	0.357147	0.454475
SFW2370	slt1 protein	LG07_34.82_2193	0.611243	0.213786	-0.34884	LG07_34.82_2193	0.915534	0.0383256	0.0633711	LG07_34.82_2193	0.714234	0.146159	0.216683
SFW5917	xh xs domain-containing protein xs zinc finger domain-containing protein	LG07_35.89_2194	0.060832	1.21587	-1.38316	LG07_35.89_2194	0.0579952	1.23661	-1.20169	LG07_35.89_2194	0.139957	0.854006	-0.932258
SFW3123	pre-mrna splicing factor	LG07_35.89_2195	0.121081	0.916926	1.08865	LG07_35.89_2195	0.236329	0.626483	0.730132	LG07_35.89_2195	0.222607	0.652462	0.741633
SFW7910	protein	LG07_37.05_2196	0.22903	0.640109	0.996072	LG07_37.05_2196	0.348161	0.45822	0.672522	LG07_37.05_2196	0.417956	0.378869	0.574716
SFW0446	zinc finger	LG07_37.57_2197	0.817743	0.0873831	-0.145457	LG07_37.57_2197	0.683529	0.165243	-0.224066	LG07_37.57_2197	0.685845	0.163774	-0.221358
SFW7815	gdp-mannose pyrophosphorylase	LG07_38.35_2199	0.931967	0.0305995	0.0774395	LG07_38.35_2199	0.764036	0.116886	-0.23963	LG07_38.35_2199	0.745716	0.127427	-0.258135
SFW1418	xh xs domain-containing protein xs zinc finger domain-containing protein	LG07_38.35_2200	0.425207	0.371399	0.626208	LG07_38.35_2200	0.431838	0.364679	0.533888	LG07_38.35_2200	0.58919	0.229745	0.364006
SFW6408	PREDICTED: hypothetical protein [Vitis vinifera]	LG07_38.61_2201	0.179267	0.746501	-0.861064	LG07_38.61_2201	0.391587	0.407171	-0.480442	LG07_38.61_2201	0.59403	0.226192	-0.298023
SFW7230	subtilisin-like protease c1	LG07_38.61_2202	0.2019	0.694865	-0.81247	LG07_38.61_2202	0.404277	0.393321	-0.463399	LG07_38.61_2202	0.600901	0.221197	-0.290115
SFW6430	proton-dependent oligopeptide transport family protein	LG07_38.61_2203	0.213326	0.670957	-0.812929	LG07_38.61_2203	0.437526	0.358996	-0.443594	LG07_38.61_2203	0.650103	0.187018	-0.258473
SFW1024	protein	LG07_38.61_2204	0.11547	0.93753	-1.15575	LG07_38.61_2204	0.714954	0.145722	-0.232774	LG07_38.61_2204	0.888682	0.0512536	-0.0889959
SFW0604	predicted protein [Populus trichocarpa]	LG07_38.84_2205	0.0961907	1.01687	-1.24228	LG07_38.84_2205	0.659972	0.180475	-0.285046	LG07_38.84_2205	0.835957	0.0778163	-0.133926
SFW7280	guanylyl cyclase	LG07_39.11_2206	0.516015	0.287338	-0.580042	LG07_39.11_2206	0.922354	0.0351021	0.0780067	LG07_39.11_2206	0.707411	0.150328	0.303757
SFW7211	predicted protein [Populus trichocarpa]	LG07_40.17_2207	0.0242281	1.61568	-1.52815	LG07_40.17_2207	0.270031	0.568586	-0.674372	LG07_40.17_2207	0.442038	0.35454	-0.471259
SFW8650	protein	LG07_40.78_2208	0.568058	0.245608	-0.423295	LG07_40.78_2208	0.644899	0.190508	-0.296163	LG07_40.78_2208	0.693939	0.158678	-0.250395
SFW8671	PREDICTED: hypothetical protein [Vitis vinifera]	LG07_40.78_2209	0.0401557	1.39625	-1.52425	LG07_40.78_2209	0.146357	0.834585	-0.939954	LG07_40.78_2209	0.235739	0.627569	-0.770863
SFW4010	protein	LG07_41.47_2210	0.98467	0.00670947	0.0124509	LG07_41.47_2210	0.550813	0.258996	-0.337889	LG07_41.47_2210	0.482532	0.316474	-0.398541
[truncated: 3,361 more rows]

## Sheet: IABr
LG_pos_SNP#	pvalue	logp	|Effect|	LG_pos_SNP#	pvalue	logp	|Effect|	LG_pos_SNP#	pvalue	logp	|Effect|	Red highlights = Kinship (K) only model
LG01_0_1	0.63687	0.195949	-0.202042	LG01_0_1	0.505078	0.296642	0.31001	LG01_0_1	0.273946	0.562336	0.506039	Blue highlights = PCA (P) + Kinship (K) model
LG01_0_2	0.615015	0.211114	-0.35622	LG01_0_2	0.486933	0.312531	-0.493831	LG01_0_2	0.302506	0.519265	-0.724136	Grey highlights = STRUCTURE (Q) + Kinship (K) model
LG01_0_3	0.618781	0.208463	-0.365815	LG01_0_3	0.697726	0.156315	-0.274378	LG01_0_3	0.538519	0.268799	-0.429913
LG01_0.09_4	0.299246	0.523971	-0.445781	LG01_0.09_4	0.591889	0.22776	0.248475	LG01_0.09_4	0.378056	0.422444	0.407044
LG01_0.71_5	0.14535	0.837586	-0.659029	LG01_0.71_5	0.782389	0.106577	-0.137758	LG01_0.71_5	0.907737	0.0420398	-0.0573987
LG01_1.53_6	0.478617	0.320012	-0.516735	LG01_1.53_6	0.395055	0.403342	-0.59484	LG01_1.53_6	0.271305	0.566542	-0.761294
LG01_1.58_7	0.793604	0.100396	-0.107918	LG01_1.58_7	0.231425	0.635589	0.550732	LG01_1.58_7	0.130624	0.883978	0.69179
LG01_1.58_8	0.294428	0.531021	-0.448288	LG01_1.58_8	0.883042	0.0540188	0.0696935	LG01_1.58_8	0.725275	0.139497	0.165733
LG01_1.69_9	0.17204	0.76437	-0.678168	LG01_1.69_9	0.430956	0.365567	-0.424679	LG01_1.69_9	0.41503	0.381921	-0.436005
LG01_3.16_10	0.454383	0.342578	-0.495132	LG01_3.16_10	0.834122	0.0787705	-0.144787	LG01_3.16_10	0.886286	0.0524262	-0.0981914
LG01_3.34_11	0.287783	0.540934	0.47501	LG01_3.34_11	0.0544718	1.26383	0.981081	LG01_3.34_11	0.0692947	1.1593	0.909741
LG01_3.4_12	0.530607	0.275227	0.374879	LG01_3.4_12	0.340834	0.467458	0.606459	LG01_3.4_12	0.297711	0.526205	0.649346
LG01_3.48_13	0.829608	0.0811269	0.0944949	LG01_3.48_13	0.883961	0.0535669	0.0716998	LG01_3.48_13	0.743001	0.12901	0.158612
LG01_4.45_16	0.290806	0.536396	0.552899	LG01_4.45_16	0.51739	0.286182	0.361711	LG01_4.45_16	0.484191	0.314984	0.385604
LG01_6.07_18	0.945433	0.0243693	-0.0451604	LG01_6.07_18	0.331217	0.479888	-0.636906	LG01_6.07_18	0.504277	0.297331	-0.424034
LG01_6.07_20	0.113967	0.943221	1.07717	LG01_6.07_20	0.159771	0.796503	1.14177	LG01_6.07_20	0.0961255	1.01716	1.35049
LG01_6.33_21	0.274971	0.560712	0.463595	LG01_6.33_21	0.385285	0.414217	0.385885	LG01_6.33_21	0.267806	0.572179	0.483848
LG01_6.5_22	0.940487	0.026647	0.03797	LG01_6.5_22	0.601311	0.220901	0.285518	LG01_6.5_22	0.619607	0.207883	0.268864
LG01_6.5_23	0.852323	0.069396	-0.0895375	LG01_6.5_23	0.970594	0.0129626	-0.0179981	LG01_6.5_23	0.975711	0.010679	0.0147208
LG01_6.5_24	0.414365	0.382617	0.344529	LG01_6.5_24	0.715483	0.145401	0.16022	LG01_6.5_24	0.619762	0.207775	0.213621
LG01_6.5_25	0.614241	0.211661	-0.238466	LG01_6.5_25	0.495231	0.305192	-0.317297	LG01_6.5_25	0.464526	0.33299	-0.333897
LG01_8.22_28	0.798695	0.0976192	-0.113275	LG01_8.22_28	0.259112	0.586513	-0.626987	LG01_8.22_28	0.372708	0.428631	-0.486684
LG01_8.22_29	0.831306	0.0802388	-0.0968053	LG01_8.22_29	0.376182	0.424602	-0.501632	LG01_8.22_29	0.517631	0.28598	-0.36052
LG01_8.22_30	0.731337	0.135882	-0.154335	LG01_8.22_30	0.208311	0.681287	-0.69316	LG01_8.22_30	0.299857	0.523086	-0.561515
LG01_8.22_31	0.813006	0.089906	-0.107726	LG01_8.22_31	0.32237	0.491646	-0.566663	LG01_8.22_31	0.464828	0.332707	-0.410935
LG01_8.22_32	0.894096	0.0486159	-0.059259	LG01_8.22_32	0.223656	0.65042	-0.672721	LG01_8.22_32	0.31219	0.505581	-0.549175
LG01_8.22_34	0.99254	0.003252	-0.00427172	LG01_8.22_34	0.436731	0.359786	-0.449116	LG01_8.22_34	0.620675	0.207135	-0.281071
LG01_8.22_35	0.814505	0.089106	-0.106795	LG01_8.22_35	0.334847	0.475153	-0.55132	LG01_8.22_35	0.478017	0.320556	-0.398326
LG01_8.22_36	0.739798	0.130887	-0.150484	LG01_8.22_36	0.235198	0.628566	-0.669249	LG01_8.22_36	0.357201	0.447087	-0.509846
LG01_8.22_37	0.221331	0.654957	-0.5199	LG01_8.22_37	0.111317	0.95344	-0.80454	LG01_8.22_37	0.196617	0.706379	-0.644961
LG01_8.22_38	0.905842	0.0429476	-0.0533248	LG01_8.22_38	0.710635	0.148354	-0.205854	LG01_8.22_38	0.927463	0.0327034	-0.0495312
LG01_8.22_39	0.814505	0.089106	-0.106795	LG01_8.22_39	0.334847	0.475153	-0.55132	LG01_8.22_39	0.478017	0.320556	-0.398326
LG01_8.67_40	0.873555	0.0587098	0.0683906	LG01_8.67_40	0.984509	0.00678045	0.00960686	LG01_8.67_40	0.973233	0.011783	-0.0164505
LG01_8.67_41	0.832269	0.0797361	0.0939373	LG01_8.67_41	0.985464	0.0063592	-0.00913983	LG01_8.67_41	0.924703	0.0339979	-0.0468827
LG01_9.03_42	0.487962	0.311614	-0.31159	LG01_9.03_42	0.410106	0.387104	0.438053	LG01_9.03_42	0.427988	0.368568	0.416945
LG01_9.2_43	0.83719	0.077176	-0.0933551	LG01_9.2_43	0.342034	0.46593	-0.540747	LG01_9.2_43	0.492469	0.307621	-0.383577
LG01_9.47_44	0.348389	0.457935	0.403644	LG01_9.47_44	0.0758108	1.12027	0.896252	LG01_9.47_44	0.0512093	1.29065	0.979627
LG01_9.47_45	0.663082	0.178432	-0.190633	LG01_9.47_45	0.200298	0.698323	0.672496	LG01_9.47_45	0.231555	0.635345	0.621394
LG01_9.47_46	0.140725	0.851629	0.688781	LG01_9.47_46	0.417166	0.379691	0.416847	LG01_9.47_46	0.225897	0.646089	0.616242
LG01_9.47_47	0.26367	0.578939	0.471739	LG01_9.47_47	0.0272338	1.56489	1.10078	LG01_9.47_47	0.0162033	1.7904	1.19367
LG01_9.74_48	0.990088	0.00432628	0.0053949	LG01_9.74_48	0.559678	0.252061	-0.289268	LG01_9.74_48	0.674566	0.170976	-0.202762
LG01_9.74_49	0.690288	0.16097	0.173209	LG01_9.74_49	0.821999	0.0851289	0.117764	LG01_9.74_49	0.665891	0.176597	0.221795
LG01_9.92_50	0.813006	0.089906	-0.107726	LG01_9.92_50	0.32237	0.491646	-0.566663	LG01_9.92_50	0.464828	0.332707	-0.410935
LG01_9.92_51	0.937589	0.0279876	0.0350828	LG01_9.92_51	0.635964	0.196568	-0.259033	LG01_9.92_51	0.772475	0.112116	-0.155379
LG01_9.97_52	0.297451	0.526584	-0.48095	LG01_9.97_52	0.196247	0.707198	-0.713299	LG01_9.97_52	0.200611	0.697646	-0.70085
LG01_9.97_53	0.623885	0.204896	-0.224819	LG01_9.97_53	0.313134	0.504269	-0.572379	LG01_9.97_53	0.433466	0.363045	-0.43965
LG01_9.97_54	0.959172	0.0181035	-0.0226072	LG01_9.97_54	0.325609	0.487304	-0.524004	LG01_9.97_54	0.40399	0.39363	-0.438398
LG01_9.97_55	0.737996	0.131946	-0.184882	LG01_9.97_55	0.602731	0.219877	-0.308476	LG01_9.97_55	0.589786	0.229305	-0.317815
LG01_9.97_56	0.664832	0.177288	-0.197202	LG01_9.97_56	0.28574	0.54403	-0.594719	LG01_9.97_56	0.386237	0.413146	-0.477426
LG01_9.97_57	0.297451	0.526584	-0.48095	LG01_9.97_57	0.196247	0.707198	-0.713299	LG01_9.97_57	0.200611	0.697646	-0.70085
LG01_10.06_58	0.656708	0.182627	-0.245569	LG01_10.06_58	0.386999	0.412291	-0.511365	LG01_10.06_58	0.362644	0.44052	-0.535049
LG01_10.84_60	0.922768	0.0349074	0.0547009	LG01_10.84_60	0.42484	0.371775	0.427876	LG01_10.84_60	0.567491	0.246041	0.299312
LG01_10.84_61	0.704911	0.151866	-0.165115	LG01_10.84_61	0.245658	0.609669	-0.558371	LG01_10.84_61	0.249889	0.602253	-0.540973
LG01_10.84_62	0.814903	0.0888943	0.136206	LG01_10.84_62	0.363129	0.439938	0.491488	LG01_10.84_62	0.496968	0.303671	0.35843
LG01_10.9_63	0.557191	0.253996	-0.252672	LG01_10.9_63	0.185819	0.73091	-0.643871	LG01_10.9_63	0.181848	0.740292	-0.63378
LG01_10.95_64	0.0836841	1.07736	-0.733464	LG01_10.95_64	0.111661	0.952098	-0.783361	LG01_10.95_64	0.0730128	1.1366	-0.86839
LG01_10.95_66	0.0641827	1.19258	-0.785762	LG01_10.95_66	0.0644622	1.19069	-0.914418	LG01_10.95_66	0.0397634	1.40052	-1.00045
LG01_10.95_67	0.033271	1.47793	-0.900732	LG01_10.95_67	0.0225621	1.64662	-1.08658	LG01_10.95_67	0.0125938	1.89984	-1.1729
LG01_10.98_68	0.0871484	1.05974	-0.820724	LG01_10.98_68	0.686936	0.163084	0.184511	LG01_10.98_68	0.966589	0.0147582	0.0186747
LG01_11.12_70	0.841239	0.0750807	-0.131779	LG01_11.12_70	0.191384	0.718094	0.773479	LG01_11.12_70	0.291728	0.535022	0.607481
LG01_11.12_71	0.55463	0.255997	-0.258758	LG01_11.12_71	0.160469	0.794609	-0.685747	LG01_11.12_71	0.158683	0.799469	-0.671817
LG01_11.12_72	0.679835	0.167596	-0.217034	LG01_11.12_72	0.542416	0.265668	-0.321745	LG01_11.12_72	0.415672	0.381249	-0.421407
LG01_11.12_73	0.719941	0.142703	-0.158918	LG01_11.12_73	0.139946	0.85404	-0.8009	LG01_11.12_73	0.170791	0.767536	-0.730241
LG01_11.12_75	0.719758	0.142813	-0.159157	LG01_11.12_75	0.214471	0.668632	-0.673134	LG01_11.12_75	0.251273	0.599855	-0.612495
LG01_11.12_76	0.186274	0.729847	-0.59394	LG01_11.12_76	0.0562846	1.24961	-0.938449	LG01_11.12_76	0.0543402	1.26488	-0.923941
LG01_11.12_77	0.481129	0.317739	-0.367047	LG01_11.12_77	0.380183	0.420007	-0.455098	LG01_11.12_77	0.274466	0.561512	-0.555403
LG01_11.12_78	0.0710391	1.1485	-0.888044	LG01_11.12_78	0.783796	0.105797	-0.134496	LG01_11.12_78	0.570314	0.243886	-0.270532
LG01_11.12_80	0.489386	0.310349	-0.308167	LG01_11.12_80	0.0955347	1.01984	-0.82156	LG01_11.12_80	0.0887864	1.05165	-0.818027
LG01_11.35_81	0.126424	0.89817	-0.724744	LG01_11.35_81	0.0425138	1.37147	-1.11403	LG01_11.35_81	0.0384109	1.41555	-1.12188
LG01_11.46_82	0.430785	0.365739	-0.402441	LG01_11.46_82	0.0452622	1.34426	-1.1029	LG01_11.46_82	0.0813535	1.08962	-0.936273
LG01_11.46_83	0.859313	0.0658485	0.0961017	LG01_11.46_83	0.0732563	1.13516	-1.00781	LG01_11.46_83	0.160723	0.793923	-0.777484
LG01_11.57_84	0.380766	0.419342	-0.41523	LG01_11.57_84	0.104145	0.982361	-0.841757	LG01_11.57_84	0.115772	0.936398	-0.802855
LG01_11.57_85	0.331563	0.479434	-0.478596	LG01_11.57_85	0.12443	0.905077	-0.801605	LG01_11.57_85	0.13944	0.855611	-0.756188
LG01_11.57_86	0.685658	0.163892	-0.186786	LG01_11.57_86	0.22728	0.643438	-0.613758	LG01_11.57_86	0.242237	0.61576	-0.586257
LG01_11.62_87	0.552944	0.257319	-0.485771	LG01_11.62_87	0.615378	0.210858	0.367271	LG01_11.62_87	0.702046	0.153634	0.277269
LG01_11.68_88	0.0187198	1.7277	-1.13762	LG01_11.68_88	0.0479382	1.31932	-1.08599	LG01_11.68_88	0.0328359	1.48365	-1.16858
LG01_11.79_90	0.503966	0.297599	-0.335843	LG01_11.79_90	0.0422594	1.37408	-1.09361	LG01_11.79_90	0.0820137	1.08611	-0.917043
LG01_12.04_92	0.0456369	1.34068	-0.986956	LG01_12.04_92	0.936498	0.0284934	-0.0435299	LG01_12.04_92	0.591217	0.228253	-0.289208
LG01_12.04_93	0.0322336	1.49169	-1.04669	LG01_12.04_93	0.732997	0.134898	-0.182193	LG01_12.04_93	0.416137	0.380764	-0.42941
LG01_12.12_94	0.154231	0.811829	-0.648154	LG01_12.12_94	0.106478	0.972741	-0.732577	LG01_12.12_94	0.0791884	1.10134	-0.78233
LG01_12.21_95	0.120699	0.918296	-0.677428	LG01_12.21_95	0.213759	0.670075	-0.62681	LG01_12.21_95	0.193048	0.714336	-0.644153
LG01_12.21_96	0.122706	0.911134	-0.674795	LG01_12.21_96	0.193111	0.714194	-0.658802	LG01_12.21_96	0.174296	0.758712	-0.674869
LG01_12.39_97	0.252829	0.597173	-0.525489	LG01_12.39_97	0.158325	0.800452	-0.770777	LG01_12.39_97	0.168491	0.773424	-0.743526
LG01_12.39_98	0.533897	0.272543	-0.295823	LG01_12.39_98	0.167925	0.774885	-0.83087	LG01_12.39_98	0.247185	0.606979	-0.688714
LG01_12.39_99	0.324994	0.488125	-0.467094	LG01_12.39_99	0.0633175	1.19848	-1.11184	LG01_12.39_99	0.092473	1.03399	-0.993538
LG01_12.84_100	0.123594	0.908001	-0.783668	LG01_12.84_100	0.349558	0.456481	-0.507218	LG01_12.84_100	0.280536	0.552012	-0.582501
LG01_12.84_101	0.123222	0.909313	-0.709707	LG01_12.84_101	0.514275	0.288805	-0.326475	LG01_12.84_101	0.49735	0.303338	-0.338357
LG01_12.84_102	0.112765	0.947824	-0.762096	LG01_12.84_102	0.0183278	1.73689	-1.33812	LG01_12.84_102	0.0186508	1.7293	-1.31865
LG01_12.84_103	0.377931	0.422588	-0.412327	LG01_12.84_103	0.0881706	1.05468	-0.983245	LG01_12.84_103	0.12063	0.918544	-0.882205
LG01_12.84_104	0.200066	0.698826	-0.673134	LG01_12.84_104	0.00178708	2.74786	-1.74139	LG01_12.84_104	0.00493273	2.30691	-1.52753
LG01_12.84_105	0.305861	0.514475	-0.485687	LG01_12.84_105	0.0548355	1.26094	-1.14291	LG01_12.84_105	0.0808835	1.09214	-1.02489
LG01_12.84_107	0.30944	0.509424	-0.491242	LG01_12.84_107	0.00384765	2.4148	-1.5434	LG01_12.84_107	0.00818426	2.08702	-1.37518
LG01_12.84_108	0.934496	0.0294225	-0.0367432	LG01_12.84_108	0.880066	0.0554849	0.0733579	LG01_12.84_108	0.946388	0.0239309	0.0326549
LG01_12.84_109	0.346991	0.459682	-0.447455	LG01_12.84_109	0.0662259	1.17897	-1.08233	LG01_12.84_109	0.0946779	1.02375	-0.972016
LG01_12.84_110	0.20401	0.690349	-0.581198	LG01_12.84_110	0.0973083	1.01185	-0.900692	LG01_12.84_110	0.0981554	1.00809	-0.891769
LG01_12.84_111	0.144142	0.841209	-0.770589	LG01_12.84_111	0.665046	0.177149	-0.232364	LG01_12.84_111	0.669597	0.174187	-0.225174
LG01_12.84_112	0.134748	0.870479	0.773138	LG01_12.84_112	0.170873	0.767326	0.765986	LG01_12.84_112	0.142703	0.845567	0.820045
LG01_12.84_113	0.744343	0.128227	0.194771	LG01_12.84_113	0.987332	0.00553691	-0.0101832	LG01_12.84_113	0.995076	0.00214377	0.00391361
LG01_12.84_114	0.0479002	1.31966	-0.898939	LG01_12.84_114	0.0366421	1.43602	-0.994385	LG01_12.84_114	0.0279567	1.55351	-1.03604
LG01_12.84_115	0.150539	0.822352	-0.661028	LG01_12.84_115	0.145774	0.836319	-0.740613	LG01_12.84_115	0.142855	0.845104	-0.734891
LG01_12.84_116	0.138242	0.859359	0.803575	LG01_12.84_116	0.172044	0.764361	0.804901	LG01_12.84_116	0.156762	0.80476	0.834596
LG01_12.84_117	0.0396557	1.40169	-0.873312	LG01_12.84_117	0.0221079	1.65545	-1.1015	LG01_12.84_117	0.0140707	1.85169	-1.16436
LG01_15.54_120	0.0591813	1.22782	-0.812713	LG01_15.54_120	0.215802	0.665944	-0.587111	LG01_15.54_120	0.252149	0.598343	-0.536204
LG01_15.62_121	0.3187	0.496618	-0.553088	LG01_15.62_121	0.0513073	1.28982	-1.23232	LG01_15.62_121	0.0543902	1.26448	-1.20819
LG01_16.16_122	0.288955	0.53917	0.498081	LG01_16.16_122	0.690854	0.160614	-0.196502	LG01_16.16_122	0.833706	0.0789871	-0.100283
LG01_16.16_123	0.0968722	1.0138	0.762176	LG01_16.16_123	0.778052	0.108991	0.133384	LG01_16.16_123	0.682797	0.165708	0.187661
LG01_16.16_125	0.540292	0.267371	0.38347	LG01_16.16_125	0.964998	0.0154736	0.0360511	LG01_16.16_125	0.9007	0.0454196	0.102653
LG01_16.16_126	0.130658	0.883864	0.68807	LG01_16.16_126	0.843646	0.0738396	0.091844	LG01_16.16_126	0.771625	0.112594	0.130969
LG01_16.78_127	0.588514	0.230243	0.324191	LG01_16.78_127	0.68647	0.163378	0.24645	LG01_16.78_127	0.814514	0.0891012	0.139458
LG01_17.41_128	0.0744431	1.12818	-0.874972	LG01_17.41_128	0.13187	0.879855	-0.751037	LG01_17.41_128	0.123813	0.907234	-0.744758
LG01_17.41_130	0.427308	0.369259	0.391799	LG01_17.41_130	0.739766	0.130905	-0.166262	LG01_17.41_130	0.789723	0.102525	-0.129265
LG01_17.41_131	0.63561	0.196809	-0.260104	LG01_17.41_131	0.996119	0.00168894	-0.00308287	LG01_17.41_131	0.682093	0.166156	-0.256916
LG01_17.58_132	0.561413	0.250717	0.385217	LG01_17.58_132	0.695021	0.158002	0.234664	LG01_17.58_132	0.848153	0.0715259	0.113962
LG01_18.16_134	0.609014	0.215373	0.356379	LG01_18.16_134	0.745751	0.127406	0.198608	LG01_18.16_134	0.910868	0.0405444	0.0681749
LG01_18.16_135	0.96816	0.0140528	0.0220501	LG01_18.16_135	0.489192	0.31052	0.404605	LG01_18.16_135	0.650921	0.186472	0.262433
LG01_18.16_136	0.0563787	1.24888	-1.04079	LG01_18.16_136	0.591663	0.227925	-0.306115	LG01_18.16_136	0.466261	0.331371	-0.403621
LG01_18.34_137	0.419336	0.377438	-0.522501	LG01_18.34_137	0.527404	0.277857	-0.466511	LG01_18.34_137	0.374537	0.426505	-0.649274
LG01_18.45_138	0.0718913	1.14332	0.837711	LG01_18.45_138	0.0297639	1.52631	1.00233	LG01_18.45_138	0.0234125	1.63055	1.02642
LG01_18.63_140	0.147891	0.830057	-0.760782	LG01_18.63_140	0.880602	0.0552202	-0.0886514	LG01_18.63_140	0.746257	0.127111	-0.185607
LG01_18.63_143	0.0289236	1.53875	-1.06297	LG01_18.63_143	0.109906	0.958978	-0.79197	LG01_18.63_143	0.0512627	1.2902	-0.955436
LG01_18.63_144	0.240416	0.619037	0.479564	LG01_18.63_144	0.433548	0.362962	0.38244	LG01_18.63_144	0.44628	0.350392	0.369102
LG01_18.63_145	0.203339	0.691779	-0.672663	LG01_18.63_145	0.959192	0.0180944	-0.0306251	LG01_18.63_145	0.833039	0.0793344	-0.122558
LG01_18.63_146	0.346381	0.460446	0.428712	LG01_18.63_146	0.166923	0.777484	0.643702	LG01_18.63_146	0.218423	0.660701	0.562866
LG01_21.47_148	0.281877	0.54994	-0.484874	LG01_21.47_148	0.533299	0.273029	-0.307915	LG01_21.47_148	0.389765	0.409197	-0.418471
LG01_21.47_149	0.078715	1.10394	0.744457	LG01_21.47_149	0.0452769	1.34412	1.02598	LG01_21.47_149	0.0353955	1.45105	1.06875
LG01_21.47_150	0.251084	0.60018	-0.529215	LG01_21.47_150	0.54064	0.267092	-0.308963	LG01_21.47_150	0.391377	0.407405	-0.425618
LG01_21.47_151	0.0740624	1.1304	0.757248	LG01_21.47_151	0.0401082	1.39677	1.05364	LG01_21.47_151	0.0322695	1.49121	1.08978
LG01_22.88_156	0.772333	0.112195	0.137365	LG01_22.88_156	0.634074	0.19786	0.215872	LG01_22.88_156	0.764457	0.116647	0.133743
LG01_23.06_157	0.671802	0.172759	-0.180985	LG01_23.06_157	0.691144	0.160431	-0.190089	LG01_23.06_157	0.784323	0.105505	-0.129636
LG01_23.06_158	0.488907	0.310774	-0.39281	LG01_23.06_158	0.620295	0.207402	-0.285402	LG01_23.06_158	0.698312	0.15595	-0.221789
LG01_23.06_159	0.374244	0.426845	-0.376929	LG01_23.06_159	0.888131	0.0515232	-0.0645215	LG01_23.06_159	0.897688	0.0468744	-0.0579282
LG01_23.06_160	0.343683	0.463842	0.468118	LG01_23.06_160	0.614121	0.211746	0.259094	LG01_23.06_160	0.638177	0.195059	0.239477
LG01_23.06_161	0.915916	0.0381442	-0.0451137	LG01_23.06_161	0.95154	0.0215729	0.028899	LG01_23.06_161	0.814374	0.0891764	0.110758
LG01_23.06_162	0.5378	0.26938	0.251595	LG01_23.06_162	0.548569	0.260769	0.283199	LG01_23.06_162	0.561248	0.250845	0.271615
LG01_23.15_164	0.851352	0.0698908	-0.130821	LG01_23.15_164	0.414974	0.381979	0.628654	LG01_23.15_164	0.435894	0.360619	0.57967
LG01_23.2_165	0.648074	0.188376	-0.19463	LG01_23.2_165	0.690476	0.160852	-0.189264	LG01_23.2_165	0.810677	0.091152	-0.113112
LG01_23.29_166	0.59034	0.228898	0.247026	LG01_23.29_166	0.79287	0.100798	0.130041	LG01_23.29_166	0.499184	0.301739	0.327042
LG01_23.38_167	0.706478	0.150901	0.172213	LG01_23.38_167	0.818723	0.086863	0.112277	LG01_23.38_167	0.535822	0.270979	0.296979
LG01_23.56_168	0.011558	1.93712	1.12547	LG01_23.56_168	0.385513	0.413961	0.441161	LG01_23.56_168	0.304225	0.516806	0.508021
LG01_23.56_169	0.603839	0.219079	-0.230025	LG01_23.56_169	0.565914	0.247249	-0.294935	LG01_23.56_169	0.471567	0.326457	-0.365726
LG01_24.05_172	0.872626	0.0591717	0.0672867	LG01_24.05_172	0.985958	0.00614167	-0.00869723	LG01_24.05_172	0.868301	0.0613297	0.0808725
LG01_24.41_175	0.699865	0.154986	0.159485	LG01_24.41_175	0.477296	0.321212	0.332109	LG01_24.41_175	0.482488	0.316513	0.325447
LG01_25.32_176	0.319276	0.495834	-0.561368	LG01_25.32_176	0.330995	0.480179	-0.53596	LG01_25.32_176	0.416146	0.380754	-0.445305
LG01_25.4_177	0.635064	0.197183	-0.271877	LG01_25.4_177	0.747042	0.126655	-0.189811	LG01_25.4_177	0.779413	0.108232	-0.163424
LG01_25.4_180	0.189317	0.72281	-0.684042	LG01_25.4_180	0.641658	0.192696	-0.252354	LG01_25.4_180	0.633044	0.198566	-0.255517
LG01_25.4_181	0.74078	0.130311	0.160903	LG01_25.4_181	0.881153	0.0549486	0.0750526	LG01_25.4_181	0.739655	0.130971	0.163515
LG01_25.64_184	0.865585	0.0626901	-0.0865156	LG01_25.64_184	0.853123	0.0689885	-0.0983021	LG01_25.64_184	0.772368	0.112176	0.151502
LG01_25.69_185	0.840444	0.0754912	0.0937913	LG01_25.69_185	0.399654	0.398316	-0.448171	LG01_25.69_185	0.405209	0.392321	-0.440153
LG01_25.74_186	0.360122	0.44355	0.45006	LG01_25.74_186	0.359215	0.444646	0.455856	LG01_25.74_186	0.312331	0.505385	0.494651
LG01_25.74_187	0.851826	0.069649	0.081677	LG01_25.74_187	0.910313	0.0408092	-0.0549708	LG01_25.74_187	0.79847	0.0977417	0.124346
LG01_25.74_188	0.983174	0.00736946	-0.0103002	LG01_25.74_188	0.878346	0.0563345	-0.0774203	LG01_25.74_188	0.693836	0.158743	-0.197907
LG01_25.74_189	0.190328	0.720496	-0.767007	LG01_25.74_189	0.178866	0.747471	-0.757621	LG01_25.74_189	0.18199	0.739953	-0.746685
LG01_25.74_191	0.89808	0.0466848	0.0765386	LG01_25.74_191	0.56648	0.246816	-0.352146	LG01_25.74_191	0.808924	0.0920924	-0.143665
LG01_25.74_192	0.233251	0.632177	0.793095	LG01_25.74_192	0.758463	0.120066	0.189965	LG01_25.74_192	0.634677	0.197447	0.291061
LG01_25.74_193	0.310494	0.507947	-0.441232	LG01_25.74_193	0.961033	0.0172619	-0.0241255	LG01_25.74_193	0.90588	0.0429295	-0.0579607
LG01_26.55_194	0.231108	0.636185	0.5899	LG01_26.55_194	0.505498	0.296281	0.355128	LG01_26.55_194	0.38852	0.410587	0.452929
LG01_26.55_195	0.551893	0.258145	0.2933	LG01_26.55_195	0.725227	0.139526	0.186815	LG01_26.55_195	0.601451	0.220799	0.272151
LG01_26.55_196	0.577982	0.238086	0.274865	LG01_26.55_196	0.763411	0.117241	0.160918	LG01_26.55_196	0.641282	0.192951	0.244151
LG01_26.64_197	0.6062	0.217384	0.347543	LG01_26.64_197	0.918352	0.036991	-0.0675363	LG01_26.64_197	0.785941	0.10461	0.176151
LG01_26.64_198	0.849116	0.0710329	-0.0872592	LG01_26.64_198	0.607127	0.21672	-0.26109	LG01_26.64_198	0.494844	0.305531	-0.343675
LG01_26.64_199	0.418513	0.378291	-0.347225	LG01_26.64_199	0.287984	0.540632	-0.516991	LG01_26.64_199	0.376589	0.424132	-0.426065
LG01_26.64_200	0.101231	0.994685	-0.673097	LG01_26.64_200	0.211476	0.674739	-0.644419	LG01_26.64_200	0.323102	0.490661	-0.502771
LG01_26.64_201	0.813066	0.089874	-0.106622	LG01_26.64_201	0.680271	0.167318	-0.221768	LG01_26.64_201	0.829524	0.0811712	-0.113912
LG01_26.64_202	0.437725	0.358798	-0.428304	LG01_26.64_202	0.167313	0.776471	-0.832886	LG01_26.64_202	0.238871	0.621837	-0.702506
LG01_26.64_203	0.409034	0.388241	-0.459238	LG01_26.64_203	0.15903	0.798521	-0.861101	LG01_26.64_203	0.228567	0.640986	-0.728495
LG01_26.69_204	0.84998	0.0705914	-0.0778275	LG01_26.69_204	0.574302	0.24086	-0.290056	LG01_26.69_204	0.735129	0.133637	-0.17229
LG01_26.87_205	0.713499	0.146607	0.16588	LG01_26.87_205	0.750192	0.124828	-0.171318	LG01_26.87_205	0.999638	0.000157065	-0.000240492
LG01_26.87_206	0.477043	0.321442	0.304824	LG01_26.87_206	0.310176	0.508392	0.489052	LG01_26.87_206	0.356541	0.44789	0.439518
LG01_27.05_208	0.421388	0.375318	0.366844	LG01_27.05_208	0.480321	0.318468	0.364741	LG01_27.05_208	0.417734	0.3791	0.411395
LG01_27.05_209	0.735742	0.133274	0.168595	LG01_27.05_209	0.697818	0.156258	0.200656	LG01_27.05_209	0.696186	0.157275	0.200061
LG01_27.05_210	0.731786	0.135616	-0.27375	LG01_27.05_210	0.238452	0.622598	-0.900761	LG01_27.05_210	0.445483	0.351169	-0.572869
LG01_27.05_211	0.479387	0.319314	0.327471	LG01_27.05_211	0.57794	0.238117	0.296637	LG01_27.05_211	0.492706	0.307412	0.358046
LG01_27.21_213	0.248656	0.604402	-0.517807	LG01_27.21_213	0.713077	0.146864	-0.184105	LG01_27.21_213	0.672052	0.172597	-0.210404
LG01_27.21_214	0.817058	0.0877473	0.104312	LG01_27.21_214	0.418979	0.377807	-0.400911	LG01_27.21_214	0.420718	0.376008	-0.395184
LG01_27.21_215	0.311516	0.50652	-0.447107	LG01_27.21_215	0.271235	0.566654	-0.557386	LG01_27.21_215	0.339859	0.468701	-0.478786
LG01_27.21_216	0.283009	0.548199	-0.452561	LG01_27.21_216	0.598874	0.222665	-0.249805	LG01_27.21_216	0.706407	0.150945	-0.176211
LG01_27.36_217	0.184662	0.733623	-0.567381	LG01_27.36_217	0.444872	0.351765	-0.385943	LG01_27.36_217	0.386605	0.412733	-0.434474
LG01_27.44_218	0.802284	0.0956718	-0.115814	LG01_27.44_218	0.729299	0.137095	0.167407	LG01_27.44_218	0.910206	0.0408603	0.0539318
LG01_27.44_219	0.773354	0.111622	-0.14827	LG01_27.44_219	0.250846	0.600593	-0.575531	LG01_27.44_219	0.293749	0.532024	-0.521016
LG01_27.44_220	0.595287	0.225274	-0.238686	LG01_27.44_220	0.217017	0.663506	-0.604259	LG01_27.44_220	0.333267	0.477208	-0.472998
LG01_27.44_221	0.800508	0.0966342	-0.123609	LG01_27.44_221	0.429398	0.36714	-0.38018	LG01_27.44_221	0.77837	0.108814	-0.133846
LG01_27.64_222	0.704804	0.151932	0.235795	LG01_27.64_222	0.183349	0.736721	0.746145	LG01_27.64_222	0.306452	0.513637	0.56636
LG01_27.75_225	0.252172	0.598302	-0.527933	LG01_27.75_225	0.287909	0.540745	-0.596616	LG01_27.75_225	0.464427	0.333082	-0.405289
LG01_27.8_226	0.486473	0.312941	0.430845	LG01_27.8_226	0.677256	0.169247	0.225768	LG01_27.8_226	0.779192	0.108355	0.151698
LG01_27.94_227	0.570166	0.243999	0.34156	LG01_27.94_227	0.907797	0.0420114	-0.0606713	LG01_27.94_227	0.869867	0.0605469	-0.0855014
LG01_27.94_228	0.99052	0.00413656	-0.00564636	LG01_27.94_228	0.352458	0.452892	-0.459797	LG01_27.94_228	0.459364	0.337843	-0.365187
LG01_27.98_229	0.490933	0.308977	-0.292453	LG01_27.98_229	0.179899	0.74497	-0.629241	LG01_27.98_229	0.278092	0.555812	-0.507115
LG01_28.12_230	0.714139	0.146218	-0.165241	LG01_28.12_230	0.30494	0.515785	-0.499721	LG01_28.12_230	0.33271	0.477935	-0.47198
LG01_28.2_231	0.973057	0.0118616	-0.0187994	LG01_28.2_231	0.537419	0.269687	-0.32835	LG01_28.2_231	0.60006	0.221805	-0.277173
LG01_28.2_232	0.664863	0.177268	-0.191331	LG01_28.2_232	0.138798	0.857617	-0.689906	LG01_28.2_232	0.168753	0.772749	-0.638044
LG01_28.29_233	0.998823	0.000511486	0.000940911	LG01_28.29_233	0.74466	0.128042	-0.192749	LG01_28.29_233	0.90099	0.0452802	-0.0729724
LG01_29.2_234	0.855476	0.0677923	-0.083042	LG01_29.2_234	0.273015	0.563814	-0.524382	LG01_29.2_234	0.258093	0.588223	-0.537957
LG01_29.2_235	0.747415	0.126438	-0.166947	LG01_29.2_235	0.409778	0.387451	-0.415025	LG01_29.2_235	0.438064	0.358463	-0.386371
LG01_29.2_237	0.828638	0.081635	-0.0998681	LG01_29.2_237	0.279611	0.553446	-0.513494	LG01_29.2_237	0.29133	0.535615	-0.497553
LG01_29.29_239	0.775651	0.110334	-0.130706	LG01_29.29_239	0.185214	0.732326	-0.658073	LG01_29.29_239	0.16186	0.790862	-0.687708
LG01_29.59_242	0.158121	0.801009	-0.999762	LG01_29.59_242	0.715277	0.145526	-0.248532	LG01_29.59_242	0.603011	0.219675	-0.351986
LG01_29.59_243	0.171876	0.764784	0.710249	LG01_29.59_243	0.614343	0.211589	-0.257236	LG01_29.59_243	0.869465	0.0607481	-0.0831252
LG01_29.59_244	0.403128	0.394557	-0.393557	LG01_29.59_244	0.73488	0.133783	0.175999	LG01_29.59_244	0.6011	0.221053	0.269646
LG01_29.59_245	0.526043	0.278979	0.304584	LG01_29.59_245	0.541746	0.266204	0.313365	LG01_29.59_245	0.455721	0.341301	0.381239
LG01_29.59_246	0.772458	0.112125	0.128297	LG01_29.59_246	0.574183	0.24095	-0.262612	LG01_29.59_246	0.679574	0.167763	-0.191291
LG01_29.59_247	0.164084	0.784933	0.595851	LG01_29.59_247	0.0734843	1.13381	0.861206	LG01_29.59_247	0.075556	1.12173	0.845924
LG01_29.59_248	0.689795	0.16128	-0.202058	LG01_29.59_248	0.232943	0.632751	-0.659752	LG01_29.59_248	0.262354	0.581112	-0.616462
LG01_29.59_250	0.565761	0.247367	0.33455	LG01_29.59_250	0.904157	0.0437562	-0.0759113	LG01_29.59_250	0.996731	0.00142206	-0.00258136
LG01_29.59_251	0.00335504	2.4743	-1.56996	LG01_29.59_251	0.15984	0.796314	-0.748804	LG01_29.59_251	0.14722	0.832033	-0.765209
LG01_29.59_252	0.874762	0.0581103	-0.0829166	LG01_29.59_252	0.491697	0.308303	0.387387	LG01_29.59_252	0.289921	0.537721	0.588947
LG01_29.59_253	0.797477	0.0982816	-0.127968	LG01_29.59_253	0.243263	0.613924	-0.649927	LG01_29.59_253	0.258915	0.586842	-0.625762
LG01_29.59_254	0.159756	0.796542	0.784334	LG01_29.59_254	0.0914464	1.03883	1.12246	LG01_29.59_254	0.0524674	1.28011	1.27648
LG01_29.59_255	0.796199	0.0989785	0.137158	LG01_29.59_255	0.48034	0.318451	0.405438	LG01_29.59_255	0.337776	0.471371	0.543919
LG01_29.59_256	0.935688	0.0288689	0.0420779	LG01_29.59_256	0.592697	0.227167	0.277888	LG01_29.59_256	0.616141	0.21032	0.256944
LG01_29.77_257	0.962602	0.0165532	-0.0244822	LG01_29.77_257	0.531613	0.274404	0.326192	LG01_29.77_257	0.556198	0.25477	0.303295
LG01_30.69_260	0.62072	0.207104	0.220459	LG01_30.69_260	0.23455	0.629765	0.568248	LG01_30.69_260	0.244558	0.611618	0.551916
LG01_30.69_261	0.875644	0.0576724	0.0714961	LG01_30.69_261	0.423284	0.373368	0.381792	LG01_30.69_261	0.447249	0.34945	0.357459
LG01_30.69_262	0.848799	0.0711951	-0.0868615	LG01_30.69_262	0.683231	0.165433	0.189717	LG01_30.69_262	0.791379	0.101616	0.121928
LG01_30.84_263	0.47209	0.325975	-0.34725	LG01_30.84_263	0.358512	0.445496	0.49082	LG01_30.84_263	0.367659	0.434555	0.47775
LG01_30.84_266	0.130663	0.883848	-0.943185	LG01_30.84_266	0.854621	0.0682264	0.128958	LG01_30.84_266	0.783541	0.105938	0.191953
LG01_30.84_267	0.742286	0.129429	-0.150281	LG01_30.84_267	0.619332	0.208077	0.269281	LG01_30.84_267	0.425118	0.371491	0.43052
LG01_31.19_268	0.546287	0.262579	-0.302695	LG01_31.19_268	0.720304	0.142484	0.19744	LG01_31.19_268	0.579061	0.237276	0.306028
LG01_31.19_269	0.571305	0.243132	-0.235564	LG01_31.19_269	0.488681	0.310974	0.338835	LG01_31.19_269	0.346756	0.459976	0.456079
LG01_31.19_270	0.71395	0.146332	0.257049	LG01_31.19_270	0.464277	0.333223	0.528087	LG01_31.19_270	0.455767	0.341257	0.522217
LG01_31.19_271	0.511152	0.29145	0.336891	LG01_31.19_271	0.274054	0.562163	0.545942	LG01_31.19_271	0.32032	0.494416	0.490281
LG01_31.64_274	0.478313	0.320287	0.358723	LG01_31.64_274	0.188233	0.725304	0.669377	LG01_31.64_274	0.232894	0.632842	0.602785
LG01_31.77_277	0.840128	0.0756547	-0.121531	LG01_31.77_277	0.854589	0.0682429	-0.108525	LG01_31.77_277	0.891643	0.0498091	-0.0801012
LG01_31.77_278	0.409514	0.387731	-0.389588	LG01_31.77_278	0.0353865	1.45116	-1.07738	LG01_31.77_278	0.0132401	1.87811	-1.2622
LG01_32.48_280	0.892656	0.0493158	0.054692	LG01_32.48_280	0.116123	0.935082	-0.740009	LG01_32.48_280	0.115653	0.936844	-0.735108
LG01_32.57_281	0.958849	0.0182499	0.0237981	LG01_32.57_281	0.621451	0.206593	-0.252169	LG01_32.57_281	0.639532	0.194138	-0.23707
LG01_32.57_282	0.68343	0.165306	0.228281	LG01_32.57_282	0.363306	0.439727	-0.606553	LG01_32.57_282	0.25808	0.588246	-0.754036
LG01_32.57_283	0.815476	0.0885887	0.126913	LG01_32.57_283	0.391633	0.40712	-0.561878	LG01_32.57_283	0.278394	0.55534	-0.709871
LG01_32.57_284	0.889	0.051098	0.0559615	LG01_32.57_284	0.11178	0.951636	-0.748112	LG01_32.57_284	0.118162	0.927524	-0.729091
LG01_33.16_285	0.729502	0.136974	0.191585	LG01_33.16_285	0.276101	0.558932	-0.705004	LG01_33.16_285	0.217162	0.663216	-0.797157
LG01_33.34_288	0.307689	0.511888	-0.491009	LG01_33.34_288	0.745285	0.127678	-0.157569	LG01_33.34_288	0.606945	0.21685	-0.26094
LG01_33.6_289	0.0375366	1.42554	-1.28213	LG01_33.6_289	0.113365	0.945522	-0.888234	LG01_33.6_289	0.119595	0.922286	-0.853067
LG01_33.6_290	0.841494	0.0749491	0.107602	LG01_33.6_290	0.284866	0.545359	-0.647197	LG01_33.6_290	0.236643	0.625906	-0.713772
LG01_33.6_291	0.771442	0.112697	0.160238	LG01_33.6_291	0.313439	0.503847	-0.647723	LG01_33.6_291	0.234145	0.630514	-0.763566
LG01_33.6_292	0.765694	0.115945	0.142239	LG01_33.6_292	0.211349	0.675	0.673228	LG01_33.6_292	0.27795	0.556034	0.576402
LG01_33.6_293	0.183645	0.736021	-0.657336	LG01_33.6_293	0.024477	1.61124	-1.06643	LG01_33.6_293	0.0207422	1.68315	-1.08252
LG01_33.78_294	0.69116	0.160422	0.22382	LG01_33.78_294	0.491493	0.308483	-0.47123	LG01_33.78_294	0.427201	0.369368	-0.543393
LG01_33.87_295	0.534911	0.271719	0.360554	LG01_33.87_295	0.690311	0.160955	-0.278446	LG01_33.87_295	0.603019	0.219669	-0.361582
LG01_33.96_296	0.367499	0.434744	0.524796	LG01_33.96_296	0.935713	0.0288574	-0.0564187	LG01_33.96_296	0.84547	0.0729019	-0.136258
LG01_34.05_297	0.403525	0.39413	0.494271	LG01_34.05_297	0.811495	0.0907142	-0.173824	LG01_34.05_297	0.727754	0.138016	-0.25359
LG01_34.93_298	0.860676	0.0651603	-0.092615	LG01_34.93_298	0.717914	0.143927	-0.171979	LG01_34.93_298	0.797455	0.0982936	-0.120455
LG01_36.09_299	0.236266	0.626598	-0.493549	LG01_36.09_299	0.879972	0.0555312	0.0700883	LG01_36.09_299	0.849332	0.0709226	0.0873268
LG01_36.09_300	0.23747	0.624392	-0.492696	LG01_36.09_300	0.915781	0.0382085	0.0491649	LG01_36.09_300	0.875171	0.057907	0.0723175
LG01_36.09_301	0.212074	0.673513	0.498995	LG01_36.09_301	0.764841	0.116429	0.136202	LG01_36.09_301	0.845857	0.0727033	0.0878543
LG01_36.09_302	0.593146	0.226838	-0.244413	LG01_36.09_302	0.913694	0.0391992	0.0573883	LG01_36.09_302	0.789634	0.102574	-0.140035
LG01_36.24_303	0.866836	0.0620628	-0.0819447	LG01_36.24_303	0.463472	0.333977	0.396305	LG01_36.24_303	0.713876	0.146377	0.196575
LG01_36.24_304	0.737759	0.132086	-0.182603	LG01_36.24_304	0.84295	0.0741982	-0.109081	LG01_36.24_304	0.790473	0.102113	-0.14475
LG01_36.24_305	0.712131	0.14744	-0.175178	LG01_36.24_305	0.574495	0.240714	0.300295	LG01_36.24_305	0.916249	0.0379863	0.0556002
LG01_36.24_306	0.000345342	3.46175	1.53718	LG01_36.24_306	0.0109189	1.96182	1.20398	LG01_36.24_306	0.0134471	1.87137	1.16063
LG01_36.59_307	0.914053	0.0390288	-0.05725	LG01_36.59_307	0.783305	0.106069	0.153936	LG01_36.59_307	0.693786	0.158774	0.216537
LG01_38.04_308	0.356788	0.44759	-0.425737	LG01_38.04_308	0.330173	0.481259	-0.482026	LG01_38.04_308	0.154852	0.810084	-0.692009
LG01_38.04_309	0.0825251	1.08341	-0.799627	LG01_38.04_309	0.0587357	1.2311	-0.945043	LG01_38.04_309	0.0274909	1.56081	-1.08285
LG01_38.04_310	0.0906805	1.04249	-0.755005	LG01_38.04_310	0.0224299	1.64917	-1.13974	LG01_38.04_310	0.00955692	2.01968	-1.273
LG01_38.44_311	0.432729	0.363784	0.322055	LG01_38.44_311	0.281483	0.550548	0.531499	LG01_38.44_311	0.291202	0.535806	0.518088
LG01_38.46_312	0.151051	0.820876	0.531218	LG01_38.46_312	0.252345	0.598005	0.511042	LG01_38.46_312	0.255519	0.592577	0.503483
LG01_38.52_313	0.01753	1.75622	-1.12564	LG01_38.52_313	0.103831	0.983674	-0.827312	LG01_38.52_313	0.142506	0.846165	-0.733715
LG01_38.6_314	0.921251	0.035622	0.0583387	LG01_38.6_314	0.665597	0.176788	0.252693	LG01_38.6_314	0.681722	0.166393	0.238657
LG01_41.26_315	0.333083	0.477447	-0.499357	LG01_41.26_315	0.290344	0.537088	-0.528729	LG01_41.26_315	0.297824	0.52604	-0.517195
LG01_41.26_316	0.73589	0.133187	0.21233	LG01_41.26_316	0.449323	0.347442	0.456322	LG01_41.26_316	0.451428	0.345412	0.452113
LG01_41.26_317	0.756216	0.121354	-0.155667	LG01_41.26_317	0.372657	0.428691	-0.437768	LG01_41.26_317	0.370287	0.431462	-0.436745
LG01_41.26_318	0.0179567	1.74577	1.17731	LG01_41.26_318	0.0222141	1.65337	1.20521	LG01_41.26_318	0.0342525	1.46531	1.10683
LG01_41.71_319	0.275487	0.559899	-0.54302	LG01_41.71_319	0.753092	0.123152	-0.211511	LG01_41.71_319	0.636766	0.19602	-0.313766
LG01_41.71_320	0.092264	1.03497	0.772051	LG01_41.71_320	0.132569	0.877558	0.773752	LG01_41.71_320	0.0849495	1.07084	0.881309
LG01_42.4_322	0.106551	0.972443	0.734569	LG01_42.4_322	0.130164	0.88551	0.767248	LG01_42.4_322	0.086577	1.0626	0.861565
LG01_42.4_323	0.22323	0.651247	0.574202	LG01_42.4_323	0.297754	0.526142	0.592058	LG01_42.4_323	0.259758	0.585431	0.639214
LG01_42.4_324	0.0577168	1.2387	0.843288	LG01_42.4_324	0.0639285	1.19431	0.934566	LG01_42.4_324	0.0505355	1.2964	0.981881
LG01_44.04_325	0.00748063	2.12606	-1.39989	LG01_44.04_325	0.0579949	1.23661	-0.965635	LG01_44.04_325	0.0481462	1.31744	-0.996783
LG01_44.88_326	0.979049	0.00919535	-0.0130362	LG01_44.88_326	0.177136	0.751693	-0.796646	LG01_44.88_326	0.420809	0.375915	-0.460197
LG01_46.77_327	0.98662	0.0058501	-0.00825664	LG01_46.77_327	0.913744	0.0391753	0.0583141	LG01_46.77_327	0.992211	0.00339588	-0.00516871
LG01_46.77_328	0.593575	0.226524	0.260814	LG01_46.77_328	0.490962	0.308952	0.368212	LG01_46.77_328	0.661384	0.179546	0.230716
LG01_46.85_330	0.997068	0.00127534	0.00141202	LG01_46.85_330	0.960681	0.017421	-0.0240002	LG01_46.85_330	0.932804	0.0302096	0.0407272
LG01_46.85_331	0.817948	0.0872746	-0.0877418	LG01_46.85_331	0.630396	0.200387	-0.229105	LG01_46.85_331	0.75895	0.119787	-0.144942
LG01_46.91_332	0.92908	0.031947	0.0340022	LG01_46.91_332	0.960247	0.0176171	0.0238645	LG01_46.91_332	0.851788	0.0696684	0.0887999
LG01_47.72_333	0.263334	0.579493	-0.460368	LG01_47.72_333	0.510488	0.292014	-0.316676	LG01_47.72_333	0.568262	0.245451	-0.272291
LG01_47.72_334	0.576512	0.239192	-0.264208	LG01_47.72_334	0.660111	0.180383	-0.24202	LG01_47.72_334	0.673365	0.171749	-0.230015
LG01_48.04_335	0.196529	0.706574	-0.848941	LG01_48.04_335	0.134275	0.872005	-0.871127	LG01_48.04_335	0.121305	0.91612	-0.89342
LG01_48.1_336	0.739771	0.130902	0.207993	LG01_48.1_336	0.0738637	1.13157	1.04271	LG01_48.1_336	0.0344271	1.4631	1.22942
LG01_48.1_337	0.766834	0.115299	-0.112516	LG01_48.1_337	0.427228	0.36934	-0.361214	LG01_48.1_337	0.597059	0.223983	-0.238061
LG01_48.1_338	0.231496	0.635457	0.84805	LG01_48.1_338	0.196803	0.705969	0.806774	LG01_48.1_338	0.177761	0.750162	0.8362
LG01_48.1_340	0.334498	0.475606	0.774375	LG01_48.1_340	0.286454	0.542945	0.700729	LG01_48.1_340	0.19152	0.717786	0.853144
LG01_48.15_341	0.222971	0.651751	-0.494102	LG01_48.15_341	0.00457413	2.33969	-1.29279	LG01_48.15_341	0.0065842	2.1815	-1.22654
LG01_48.18_342	0.433752	0.362759	0.350335	LG01_48.18_342	0.0331849	1.47906	1.03602	LG01_48.18_342	0.0111883	1.95124	1.22684
LG01_49.78_347	0.292489	0.53389	-0.482148	LG01_49.78_347	0.418444	0.378363	-0.436027	LG01_49.78_347	0.342823	0.46493	-0.508858
LG01_50.31_348	0.733891	0.134368	0.150321	LG01_50.31_348	0.0441016	1.35555	1.07993	LG01_50.31_348	0.0631566	1.19958	0.982652
LG01_50.31_349	0.910083	0.0409192	-0.0438728	LG01_50.31_349	0.831726	0.0800196	-0.100513	LG01_50.31_349	0.668144	0.17513	-0.199764
LG01_51.24_350	0.895706	0.0478345	0.0602281	LG01_51.24_350	0.597393	0.22374	-0.268995	LG01_51.24_350	0.709595	0.14899	-0.186021
LG01_51.24_351	0.742383	0.129372	0.135548	LG01_51.24_351	0.733162	0.1348	0.148317	LG01_51.24_351	0.824551	0.0837824	0.0943231
LG01_51.24_352	0.600589	0.221422	-0.229251	LG01_51.24_352	0.924817	0.0339444	-0.0421168	LG01_51.24_352	0.932172	0.0305041	-0.0372647
LG01_51.6_353	0.894089	0.0486191	-0.0644187	LG01_51.6_353	0.473119	0.32503	-0.315517	LG01_51.6_353	0.444076	0.352543	-0.329561
LG01_52.13_354	0.920997	0.035742	0.0416183	LG01_52.13_354	0.963018	0.0163656	-0.0227166	LG01_52.13_354	0.767195	0.115094	0.143131
LG01_53.95_356	0.30615	0.514065	0.626064	LG01_53.95_356	0.286065	0.543535	-0.694627	LG01_53.95_356	0.279628	0.55342	-0.698812
LG01_53.95_357	0.174407	0.758435	0.949971	LG01_53.95_357	0.152379	0.817074	0.818381	LG01_53.95_357	0.167157	0.776875	0.774338
LG01_54.77_358	0.763487	0.117198	-0.192402	LG01_54.77_358	0.754195	0.122516	0.191021	LG01_54.77_358	0.756086	0.121429	0.187522
LG01_56.58_359	0.897762	0.046839	-0.0764569	LG01_56.58_359	0.254215	0.594799	0.575764	LG01_56.58_359	0.244442	0.611824	0.578544
LG01_58.63_360	0.911154	0.0404083	-0.0446267	LG01_58.63_360	0.798798	0.097563	-0.114807	LG01_58.63_360	0.977959	0.00967918	0.0121789
LG01_59.01_361	0.7941	0.100125	-0.120242	LG01_59.01_361	0.756238	0.121342	-0.153732	LG01_59.01_361	0.693339	0.159055	-0.192548
LG01_59.12_362	0.626984	0.202743	0.239147	LG01_59.12_362	0.693406	0.159013	-0.187153	LG01_59.12_362	0.513087	0.289809	-0.307022
LG01_59.12_363	0.0613253	1.21236	-0.856763	LG01_59.12_363	0.0573173	1.24171	-0.945441	LG01_59.12_363	0.0397656	1.40049	-1.0094
LG01_59.18_364	0.635905	0.196608	0.203444	LG01_59.18_364	0.286545	0.542807	0.505286	LG01_59.18_364	0.157896	0.80163	0.666446
LG01_59.18_366	0.940658	0.0265682	0.0319498	LG01_59.18_366	0.153444	0.814049	0.639599	LG01_59.18_366	0.14293	0.844877	0.639197
LG01_59.26_367	0.52195	0.282371	0.271618	LG01_59.26_367	0.710019	0.14873	0.175418	LG01_59.26_367	0.866911	0.0620254	0.0787884
LG01_59.37_368	0.633801	0.198047	0.232785	LG01_59.37_368	0.954029	0.0204385	0.0268266	LG01_59.37_368	0.78173	0.106943	-0.127351
LG01_59.37_369	0.397836	0.400296	0.391903	LG01_59.37_369	0.812825	0.0900032	0.133314	LG01_59.37_369	0.689078	0.161732	0.223412
LG01_59.37_372	0.431665	0.364853	0.37131	LG01_59.37_372	0.659518	0.180773	0.207352	LG01_59.37_372	0.979473	0.00900758	0.0119744
LG01_59.59_374	0.468732	0.329075	0.338434	LG01_59.59_374	0.793451	0.10048	-0.145526	LG01_59.59_374	0.957709	0.0187663	-0.0291985
LG01_59.59_375	0.328297	0.483732	0.437405	LG01_59.59_375	0.724718	0.139831	0.187274	LG01_59.59_375	0.610675	0.21419	0.26777
LG01_64.69_376	0.731704	0.135664	0.154315	LG01_64.69_376	0.115706	0.936643	0.663999	LG01_64.69_376	0.112429	0.949121	0.645522
LG01_64.87_377	0.602978	0.219698	-0.230027	LG01_64.87_377	0.248481	0.604706	0.493073	LG01_64.87_377	0.230532	0.63727	0.495903
LG01_65.11_378	0.829488	0.0811898	-0.0977156	LG01_65.11_378	0.495713	0.30477	0.295759	LG01_65.11_378	0.379932	0.420295	0.369466
LG01_65.11_379	0.823579	0.0842949	-0.0993626	LG01_65.11_379	0.497095	0.303561	0.29356	LG01_65.11_379	0.391129	0.40768	0.359442
LG01_65.11_380	0.82519	0.0834458	-0.101201	LG01_65.11_380	0.441804	0.35477	0.338081	LG01_65.11_380	0.35404	0.450947	0.394941
LG02_0.98_381	0.375116	0.425834	0.331192	LG02_0.98_381	0.538412	0.268886	-0.27924	LG02_0.98_381	0.493509	0.306705	-0.307536
LG02_1.03_382	0.30719	0.512593	-0.38852	LG02_1.03_382	0.821298	0.085499	-0.100844	LG02_1.03_382	0.861521	0.0647341	-0.0770923
LG02_1.03_383	0.0938908	1.02738	-0.703706	LG02_1.03_383	0.368145	0.433981	-0.420915	LG02_1.03_383	0.306407	0.513701	-0.474883
LG02_1.03_384	0.265605	0.575763	0.628966	LG02_1.03_384	0.292547	0.533805	0.620107	LG02_1.03_384	0.196677	0.706248	0.757661
LG02_1.08_385	0.222271	0.653117	0.493423	LG02_1.08_385	0.650356	0.186849	-0.210787	LG02_1.08_385	0.677374	0.169171	-0.19204
LG02_1.17_386	0.301879	0.520167	-0.49158	LG02_1.17_386	0.962019	0.0168163	0.0241788	LG02_1.17_386	0.918609	0.0368691	0.0509261
LG02_4.02_388	0.949392	0.0225543	0.0272778	LG02_4.02_388	0.748349	0.125896	0.169893	LG02_4.02_388	0.657201	0.182301	0.224919
LG02_4.02_389	0.813082	0.0898655	0.122762	LG02_4.02_389	0.985451	0.00636496	-0.0112554	LG02_4.02_389	0.910186	0.0408701	0.0678213
LG02_4.47_390	0.410892	0.386272	-0.328056	LG02_4.47_390	0.550298	0.259402	-0.281092	LG02_4.47_390	0.530421	0.275379	-0.290014
LG02_4.96_391	0.581191	0.235681	0.235426	LG02_4.96_391	0.914728	0.0387078	-0.0501499	LG02_4.96_391	0.837837	0.0768407	0.0945151
LG02_4.96_392	0.884095	0.053501	0.062014	LG02_4.96_392	0.440633	0.355923	-0.357816	LG02_4.96_392	0.666909	0.175934	-0.196894
LG02_4.96_393	0.740636	0.130395	-0.131745	LG02_4.96_393	0.465443	0.332134	-0.340069	LG02_4.96_393	0.774151	0.111174	-0.132147
LG02_8.39_397	0.0964181	1.01584	1.06582	LG02_8.39_397	0.726229	0.138926	0.227665	LG02_8.39_397	0.971186	0.0126975	0.0232716
LG02_11.53_400	0.256449	0.590999	-0.603249	LG02_11.53_400	0.494088	0.306196	-0.470301	LG02_11.53_400	0.643372	0.191538	-0.319223
LG02_14.03_401	0.813637	0.0895695	-0.147418	LG02_14.03_401	0.779562	0.10815	-0.167421	LG02_14.03_401	0.872769	0.0591008	-0.0949692
LG02_14.06_403	0.99524	0.00207235	-0.00378254	LG02_14.06_403	0.971744	0.012448	-0.0213931	LG02_14.06_403	0.917981	0.0371665	0.061703
LG02_16.13_404	0.132214	0.878723	0.582818	LG02_16.13_404	0.398432	0.399645	0.38511	LG02_16.13_404	0.346717	0.460025	0.421215
LG02_16.13_405	0.304948	0.515774	0.415955	LG02_16.13_405	0.980751	0.00844112	0.0110109	LG02_16.13_405	0.948736	0.0228544	0.0290787
LG02_18.26_407	0.741085	0.130132	0.128349	LG02_18.26_407	0.732695	0.135077	-0.154156	LG02_18.26_407	0.754793	0.122172	-0.138838
LG02_18.54_408	0.654116	0.184345	0.172207	LG02_18.54_408	0.984734	0.00668088	0.00859998	LG02_18.54_408	0.992503	0.00326833	0.00416056
LG02_19.4_409	0.466384	0.331257	-0.31147	LG02_19.4_409	0.422515	0.374158	-0.402052	LG02_19.4_409	0.360791	0.442744	-0.455824
LG02_19.4_410	0.507289	0.294745	-0.276084	LG02_19.4_410	0.474991	0.323315	-0.330965	LG02_19.4_410	0.36219	0.441064	-0.43985
LG02_19.67_411	0.698947	0.155556	-0.18055	LG02_19.67_411	0.455148	0.341848	-0.36722	LG02_19.67_411	0.570212	0.243964	-0.276851
LG02_21.1_414	0.482045	0.316912	-0.37527	LG02_21.1_414	0.917299	0.0374891	-0.0599587	LG02_21.1_414	0.7361	0.133063	0.192878
LG02_21.16_415	0.444365	0.35226	-0.325561	LG02_21.16_415	0.0920036	1.0362	-0.859915	LG02_21.16_415	0.182	0.739929	-0.663119
LG02_21.16_416	0.619113	0.20823	-0.210876	LG02_21.16_416	0.311083	0.507124	-0.509382	LG02_21.16_416	0.509731	0.292659	-0.323257
LG02_21.16_417	0.502011	0.299287	-0.293606	LG02_21.16_417	0.126369	0.898359	-0.790634	LG02_21.16_417	0.239442	0.620799	-0.592182
LG02_21.41_418	0.338325	0.470665	-0.445569	LG02_21.41_418	0.853362	0.0688667	0.0951962	LG02_21.41_418	0.616121	0.210334	0.254974
LG02_21.46_419	0.391733	0.40701	-0.371779	LG02_21.46_419	0.656717	0.182622	0.227428	LG02_21.46_419	0.532433	0.273735	0.315867
LG02_21.46_420	0.911421	0.040281	-0.0462317	LG02_21.46_420	0.345371	0.461714	0.475002	LG02_21.46_420	0.198788	0.701609	0.6392
LG02_21.68_421	0.451743	0.345109	0.319985	LG02_21.68_421	0.170902	0.767252	0.668735	LG02_21.68_421	0.120795	0.91795	0.748631
LG02_21.68_422	0.59659	0.224324	0.223611	LG02_21.68_422	0.105992	0.974726	0.787587	LG02_21.68_422	0.0771836	1.11247	0.854111
LG02_21.68_423	0.409221	0.388042	0.350929	LG02_21.68_423	0.0920429	1.03601	0.828112	LG02_21.68_423	0.0590272	1.22895	0.9169
LG02_21.68_424	0.484042	0.315117	0.297158	LG02_21.68_424	0.193838	0.712562	0.632767	LG02_21.68_424	0.137382	0.86207	0.71502
LG02_21.68_425	0.905872	0.0429334	-0.0607027	LG02_21.68_425	0.396339	0.401934	-0.464203	LG02_21.68_425	0.236676	0.625847	-0.63948
LG02_21.68_426	0.37697	0.423693	0.396769	LG02_21.68_426	0.0494732	1.30563	0.975484	LG02_21.68_426	0.0361873	1.44144	1.03164
LG02_21.74_427	0.988735	0.0049202	-0.00710426	LG02_21.74_427	0.282107	0.549586	0.590688	LG02_21.74_427	0.134395	0.871615	0.814587
LG02_21.74_428	0.245828	0.609369	-0.584584	LG02_21.74_428	0.898495	0.0464844	0.0694593	LG02_21.74_428	0.690509	0.160831	0.215412
LG02_21.74_429	0.987777	0.00534114	-0.00639272	LG02_21.74_429	0.290359	0.537064	0.538002	LG02_21.74_429	0.163455	0.786602	0.700343
LG02_21.74_430	0.93995	0.0268951	0.0321547	LG02_21.74_430	0.713022	0.146897	0.180286	LG02_21.74_430	0.497081	0.303573	0.328259
LG02_21.74_431	0.180044	0.744622	-0.570895	LG02_21.74_431	0.0326557	1.48604	-1.05859	LG02_21.74_431	0.078534	1.10494	-0.849857
LG02_21.74_432	0.979032	0.00920317	-0.0109648	LG02_21.74_432	0.297562	0.526423	0.529569	LG02_21.74_432	0.16673	0.777987	0.69444
LG02_21.74_433	0.750438	0.124685	0.129627	LG02_21.74_433	0.169075	0.77192	0.685729	LG02_21.74_433	0.106406	0.973036	0.795509
LG02_21.74_434	0.842548	0.0744055	-0.11113	LG02_21.74_434	0.153571	0.81369	0.86569	LG02_21.74_434	0.152325	0.817228	0.859747
LG02_21.74_435	0.804804	0.09431	0.102287	LG02_21.74_435	0.155713	0.807674	0.70521	LG02_21.74_435	0.08631	1.06394	0.841844
LG02_21.74_436	0.86913	0.0609152	0.0676653	LG02_21.74_436	0.348357	0.457975	0.473688	LG02_21.74_436	0.193588	0.713122	0.648476
LG02_21.74_437	0.458521	0.338641	0.325125	LG02_21.74_437	0.203544	0.691343	0.638035	LG02_21.74_437	0.111514	0.952672	0.787618
LG02_21.74_438	0.878738	0.0561406	-0.0774192	LG02_21.74_438	0.387032	0.412253	0.471498	LG02_21.74_438	0.197272	0.704935	0.696265
LG02_21.74_439	0.494446	0.305881	-0.339849	LG02_21.74_439	0.285883	0.543812	0.568022	LG02_21.74_439	0.152878	0.815655	0.757147
LG02_21.74_440	0.374299	0.426781	0.415681	LG02_21.74_440	0.654409	0.184151	0.276222	LG02_21.74_440	0.64744	0.188801	0.281097
LG02_21.74_441	0.638192	0.195049	0.207646	LG02_21.74_441	0.186354	0.729662	0.667084	LG02_21.74_441	0.0844517	1.07339	0.862088
LG02_21.74_442	0.717279	0.144312	-0.168043	LG02_21.74_442	0.65544	0.183467	0.234319	LG02_21.74_442	0.417116	0.379743	0.420542
LG02_21.74_444	0.544987	0.263614	0.267287	LG02_21.74_444	0.0887727	1.05172	0.854141	LG02_21.74_444	0.0385632	1.41383	1.02754
LG02_21.74_445	0.991706	0.00361688	-0.0043236	LG02_21.74_445	0.268878	0.570444	0.557644	LG02_21.74_445	0.148839	0.827284	0.720446
LG02_21.74_446	0.91199	0.04001	-0.04615	LG02_21.74_446	0.395898	0.402417	0.432458	LG02_21.74_446	0.232151	0.63423	0.601113
LG02_21.74_447	0.221874	0.653893	-0.602322	LG02_21.74_447	0.940707	0.0265455	0.0402243	LG02_21.74_447	0.670289	0.173738	0.228998
LG02_21.74_448	0.83834	0.0765799	0.0941858	LG02_21.74_448	0.499614	0.301365	0.338859	LG02_21.74_448	0.313869	0.503252	0.501499
LG02_21.74_449	0.808331	0.0924106	0.0970598	LG02_21.74_449	0.465236	0.332327	0.36026	LG02_21.74_449	0.325087	0.488001	0.479358
LG02_21.74_451	0.451389	0.345449	-0.343665	LG02_21.74_451	0.61844	0.208703	0.251976	LG02_21.74_451	0.410512	0.386674	0.410368
LG02_21.74_452	0.866007	0.0624787	0.0713604	LG02_21.74_452	0.946754	0.0237628	0.0329648	LG02_21.74_452	0.710168	0.148639	0.18091
LG02_21.74_453	0.784705	0.105294	0.112137	LG02_21.74_453	0.245276	0.610345	0.586405	LG02_21.74_453	0.131226	0.881979	0.75243
LG02_21.74_454	0.991609	0.00365971	-0.00498392	LG02_21.74_454	0.26642	0.574433	0.571316	LG02_21.74_454	0.217772	0.661999	0.619797
LG02_21.74_455	0.186001	0.730485	-0.563398	LG02_21.74_455	0.0391908	1.40682	-1.02154	LG02_21.74_455	0.0939496	1.02711	-0.80883
LG02_21.94_456	0.613858	0.211932	-0.216131	LG02_21.94_456	0.327457	0.484846	0.494487	LG02_21.94_456	0.261389	0.582713	0.560734
LG02_22.04_457	0.678362	0.168538	0.179495	LG02_22.04_457	0.272149	0.565193	-0.565325	LG02_22.04_457	0.196746	0.706094	-0.659217
LG02_22.76_458	0.229871	0.638516	-0.504767	LG02_22.76_458	0.720534	0.142345	0.1864	LG02_22.76_458	0.578085	0.238009	0.286707
LG02_22.76_459	0.134788	0.870348	-0.638925	LG02_22.76_459	0.780584	0.10758	0.146071	LG02_22.76_459	0.624176	0.204693	0.254196
LG02_22.76_460	0.992516	0.0032623	0.00423901	LG02_22.76_460	0.0896747	1.04733	-0.888392	LG02_22.76_460	0.0547861	1.26133	-0.993728
LG02_22.76_461	0.481079	0.317783	-0.467329	LG02_22.76_461	0.117198	0.931078	-1.08801	LG02_22.76_461	0.133635	0.874081	-1.03115
LG02_22.76_462	0.146962	0.832795	-0.618939	LG02_22.76_462	0.742556	0.129271	0.171056	LG02_22.76_462	0.596551	0.224352	0.272651
LG02_22.76_463	0.134788	0.870348	-0.638925	LG02_22.76_463	0.780584	0.10758	0.146071	LG02_22.76_463	0.624176	0.204693	0.254196
LG02_23.27_464	0.78946	0.10267	0.124077	LG02_23.27_464	0.120063	0.920592	-0.806405	LG02_23.27_464	0.0718217	1.14374	-0.926585
LG02_23.27_465	0.701112	0.154213	-0.211334	LG02_23.27_465	0.252941	0.59698	0.673224	LG02_23.27_465	0.261317	0.582832	0.654671
LG02_23.27_466	0.553493	0.256888	0.274807	LG02_23.27_466	0.376225	0.424552	-0.453033	LG02_23.27_466	0.268411	0.5712	-0.561486
LG02_23.27_467	0.462397	0.334985	-0.416016	LG02_23.27_467	0.692598	0.159519	0.244829	LG02_23.27_467	0.690742	0.160684	0.243982
LG02_23.33_468	0.129189	0.888775	-0.699962	LG02_23.33_468	0.367015	0.435317	0.603716	LG02_23.33_468	0.374589	0.426445	0.58556
LG02_23.33_469	0.676967	0.169433	-0.181121	LG02_23.33_469	0.343644	0.463892	0.505216	LG02_23.33_469	0.272568	0.564526	0.583887
LG02_23.33_471	0.247534	0.606366	-0.532034	LG02_23.33_471	0.973445	0.0116886	0.0183536	LG02_23.33_471	0.841205	0.0750984	0.109798
LG02_23.33_472	0.390102	0.408822	-0.385552	LG02_23.33_472	0.462124	0.335241	0.428796	LG02_23.33_472	0.479109	0.319566	0.409484
LG02_23.33_473	0.264337	0.577842	-0.479631	LG02_23.33_473	0.245853	0.609324	0.617215	LG02_23.33_473	0.171266	0.766329	0.719044
LG02_23.33_474	0.0885509	1.05281	-0.771182	LG02_23.33_474	0.853015	0.0690435	0.103557	LG02_23.33_474	0.923766	0.0344381	0.0526138
LG02_23.33_476	0.424321	0.372305	-0.353638	LG02_23.33_476	0.695593	0.157645	0.224322	LG02_23.33_476	0.87469	0.0581458	0.088951
LG02_23.33_477	0.31116	0.507017	-0.437764	LG02_23.33_477	0.835176	0.078222	-0.109625	LG02_23.33_477	0.71311	0.146844	-0.189339
LG02_23.33_478	0.279319	0.5539	-0.482545	LG02_23.33_478	0.338928	0.469893	0.531198	LG02_23.33_478	0.383501	0.416233	0.476317
LG02_23.33_479	0.339123	0.469643	-0.413329	LG02_23.33_479	0.909998	0.0409597	-0.0593445	LG02_23.33_479	0.782898	0.106295	-0.141443
LG02_23.33_480	0.245672	0.609644	-0.530358	LG02_23.33_480	0.426735	0.369841	-0.444348	LG02_23.33_480	0.411164	0.385985	-0.453216
LG02_23.33_481	0.147762	0.830437	-0.621794	LG02_23.33_481	0.694495	0.158331	0.208053	LG02_23.33_481	0.547166	0.261881	0.315046
LG02_23.33_482	0.416575	0.380307	-0.385264	LG02_23.33_482	0.752453	0.12352	0.199071	LG02_23.33_482	0.813285	0.0897572	0.148722
LG02_23.33_483	0.176486	0.75329	-0.614061	LG02_23.33_483	0.685967	0.163697	0.240236	LG02_23.33_483	0.678019	0.168758	0.246292
LG02_23.33_484	0.355715	0.448898	-0.42692	LG02_23.33_484	0.978659	0.00936871	-0.0149397	LG02_23.33_484	0.956841	0.0191601	-0.0298407
LG02_23.33_485	0.272992	0.563851	-0.490095	LG02_23.33_485	0.625794	0.203569	0.291034	LG02_23.33_485	0.624083	0.204758	0.291963
LG02_23.33_486	0.129189	0.888775	-0.699962	LG02_23.33_486	0.367015	0.435317	0.603716	LG02_23.33_486	0.374589	0.426445	0.58556
LG02_23.33_487	0.331291	0.479791	-0.434456	LG02_23.33_487	0.448303	0.348428	-0.418043	LG02_23.33_487	0.372232	0.429187	-0.484639
LG02_23.33_488	0.746226	0.12713	-0.149353	LG02_23.33_488	0.660874	0.179881	-0.226699	LG02_23.33_488	0.674337	0.171123	-0.213264
LG02_23.33_489	0.256664	0.590636	-0.500722	LG02_23.33_489	0.683525	0.165246	-0.233616	LG02_23.33_489	0.527392	0.277866	-0.356633
LG02_23.33_490	0.0804855	1.09428	-0.794246	LG02_23.33_490	0.936836	0.0283362	0.0438856	LG02_23.33_490	0.98589	0.00617153	-0.00963028
LG02_23.33_491	0.258783	0.587064	-0.48584	LG02_23.33_491	0.26065	0.583942	0.601159	LG02_23.33_491	0.181964	0.740015	0.705158
LG02_23.33_492	0.549947	0.259679	-0.268932	LG02_23.33_492	0.235915	0.627245	-0.598283	LG02_23.33_492	0.25803	0.588329	-0.561781
LG02_23.33_493	0.231812	0.634864	-0.511097	LG02_23.33_493	0.325602	0.487313	0.5187	LG02_23.33_493	0.231372	0.635689	0.62525
LG02_23.33_494	0.405192	0.392339	-0.326224	LG02_23.33_494	0.80612	0.0936004	-0.1173	LG02_23.33_494	0.823285	0.0844497	-0.105714
LG02_23.33_495	0.52376	0.280867	-0.28404	LG02_23.33_495	0.277768	0.556317	0.602254	LG02_23.33_495	0.186163	0.730106	0.730723
LG02_23.33_496	0.488098	0.311493	-0.310471	LG02_23.33_496	0.547933	0.261272	0.344546	LG02_23.33_496	0.717966	0.143896	0.203788
LG02_23.56_497	0.787883	0.103538	0.146029	LG02_23.56_497	0.95453	0.0202105	-0.034524	LG02_23.56_497	0.828064	0.0819363	0.130816
LG02_23.56_498	0.443068	0.353529	-0.339733	LG02_23.56_498	0.656659	0.18266	0.255228	LG02_23.56_498	0.829868	0.080991	0.121406
LG02_23.56_499	0.942061	0.025921	-0.0392504	LG02_23.56_499	0.429189	0.367352	-0.474566	LG02_23.56_499	0.602584	0.219983	-0.310472
LG02_23.56_501	0.193952	0.712305	-0.592544	LG02_23.56_501	0.677101	0.169346	0.223911	LG02_23.56_501	0.721634	0.141683	0.190487
LG02_23.83_502	0.383557	0.41617	-0.393854	LG02_23.83_502	0.0645912	1.18983	1.0204	LG02_23.83_502	0.107806	0.967357	0.866629
LG02_23.83_503	0.211946	0.673775	-0.566255	LG02_23.83_503	0.292799	0.533431	0.583533	LG02_23.83_503	0.416312	0.380582	0.440324
LG02_23.83_504	0.361528	0.441858	-0.405427	LG02_23.83_504	0.225287	0.647264	0.663657	LG02_23.83_504	0.325517	0.487426	0.525949
LG02_23.83_505	0.477649	0.320891	-0.314075	LG02_23.83_505	0.0799193	1.09735	0.986594	LG02_23.83_505	0.110182	0.957889	0.884363
LG02_23.83_506	0.391268	0.407526	-0.388732	LG02_23.83_506	0.125825	0.900233	0.843292	LG02_23.83_506	0.216974	0.663592	0.663447
LG02_23.83_507	0.413564	0.383457	-0.370342	LG02_23.83_507	0.111239	0.953745	0.871718	LG02_23.83_507	0.19422	0.711706	0.693485
LG02_24.06_508	0.351668	0.453867	-0.426868	LG02_24.06_508	0.462681	0.334719	0.420526	LG02_24.06_508	0.387275	0.41198	0.489825
LG02_24.06_509	0.484748	0.314484	-0.303112	LG02_24.06_509	0.851593	0.0697679	0.0998363	LG02_24.06_509	0.72511	0.139596	0.187125
LG02_24.06_510	0.453775	0.343159	-0.346909	LG02_24.06_510	0.366213	0.436266	0.487458	LG02_24.06_510	0.314453	0.502444	0.537551
LG02_24.06_511	0.565191	0.247805	-0.257516	LG02_24.06_511	0.428213	0.36834	0.425353	LG02_24.06_511	0.328209	0.48385	0.522599
LG02_24.06_512	0.861434	0.0647782	-0.078041	LG02_24.06_512	0.102687	0.988485	0.872394	LG02_24.06_512	0.0694423	1.15838	0.966619
LG02_24.06_513	0.766694	0.115378	-0.130348	LG02_24.06_513	0.389317	0.409697	0.466422	LG02_24.06_513	0.538944	0.268457	0.323471
LG02_24.06_514	0.864355	0.0633076	0.0996611	LG02_24.06_514	0.210685	0.676367	0.793412	LG02_24.06_514	0.286435	0.542974	0.669399
LG02_24.84_515	0.516129	0.287242	-0.296831	LG02_24.84_515	0.205237	0.687745	0.712251	LG02_24.84_515	0.141411	0.849517	0.820052
LG02_24.84_516	0.971286	0.0126527	-0.0169923	LG02_24.84_516	0.0280157	1.5526	-1.22947	LG02_24.84_516	0.0225817	1.64624	-1.26517
LG02_24.84_518	0.807295	0.0929678	0.116574	LG02_24.84_518	0.098778	1.00534	-0.946141	LG02_24.84_518	0.101942	0.991645	-0.926805
LG02_24.84_519	0.700017	0.154892	0.183493	LG02_24.84_519	0.222489	0.652692	-0.691531	LG02_24.84_519	0.199253	0.700595	-0.721527
LG02_24.84_520	0.953616	0.0206264	0.0266558	LG02_24.84_520	0.041717	1.37969	-1.10261	LG02_24.84_520	0.0403832	1.3938	-1.09659
LG02_24.84_522	0.973835	0.0115148	-0.0150521	LG02_24.84_522	0.0256175	1.59146	-1.21154	LG02_24.84_522	0.0242735	1.61487	-1.20838
LG02_24.99_523	0.948489	0.0229678	-0.0280989	LG02_24.99_523	0.0242129	1.61595	-1.16809	LG02_24.99_523	0.0296102	1.52856	-1.11011
LG02_24.99_524	0.72835	0.13766	0.156792	LG02_24.99_524	0.0977451	1.0099	-0.906342	LG02_24.99_524	0.120078	0.920538	-0.837714
LG02_24.99_525	0.671072	0.173231	0.192957	LG02_24.99_525	0.128565	0.890879	-0.811149	LG02_24.99_525	0.152657	0.816284	-0.752412
LG02_24.99_526	0.387134	0.412139	-0.544937	LG02_24.99_526	0.184017	0.735142	-0.855185	LG02_24.99_526	0.180424	0.743706	-0.833936
LG02_24.99_527	0.812801	0.0900158	-0.107172	LG02_24.99_527	0.0359351	1.44448	-1.15101	LG02_24.99_527	0.0429993	1.36654	-1.09422
LG02_24.99_528	0.478237	0.320357	0.325737	LG02_24.99_528	0.409883	0.38734	-0.449622	LG02_24.99_528	0.42011	0.376637	-0.435749
LG02_24.99_529	0.495649	0.304825	-0.538563	LG02_24.99_529	0.529083	0.276476	-0.513162	LG02_24.99_529	0.612813	0.212672	-0.392109
LG02_24.99_530	0.883933	0.0535809	0.0649364	LG02_24.99_530	0.0260765	1.58375	-1.17609	LG02_24.99_530	0.0351879	1.45361	-1.09518
LG02_24.99_531	0.930574	0.0312491	-0.0406451	LG02_24.99_531	0.011465	1.94062	-1.42701	LG02_24.99_531	0.0132382	1.87817	-1.3807
LG02_24.99_532	0.98397	0.00701801	-0.00940073	LG02_24.99_532	0.0912095	1.03996	-0.951159	LG02_24.99_532	0.0933693	1.0298	-0.935165
LG02_25.26_533	0.261164	0.583087	0.558275	LG02_25.26_533	0.0305454	1.51505	1.27343	LG02_25.26_533	0.0469241	1.3286	1.15327
LG02_26.62_535	0.529955	0.275761	0.280725	LG02_26.62_535	0.0953859	1.02052	0.82902	LG02_26.62_535	0.0639589	1.1941	0.910914
LG02_26.62_536	0.283281	0.547782	0.446302	LG02_26.62_536	0.838906	0.0762865	0.102819	LG02_26.62_536	0.997142	0.00124288	-0.00180088
LG02_26.62_537	0.342404	0.465462	0.441531	LG02_26.62_537	0.748544	0.125782	0.162037	LG02_26.62_537	0.839143	0.0761643	0.101263
LG02_26.62_538	0.342523	0.465311	0.397022	LG02_26.62_538	0.626166	0.203311	0.247896	LG02_26.62_538	0.686512	0.163352	0.202943
LG02_26.62_539	0.38808	0.411079	0.387635	LG02_26.62_539	0.0167075	1.77709	1.20691	LG02_26.62_539	0.00899853	2.04583	1.30028
LG02_26.62_540	0.460724	0.336559	0.524322	LG02_26.62_540	0.977086	0.0100671	-0.0180638	LG02_26.62_540	0.918924	0.0367206	-0.0628186
LG02_26.62_541	0.112296	0.949634	0.796654	LG02_26.62_541	0.0486154	1.31323	1.07354	LG02_26.62_541	0.0423595	1.37305	1.09252
LG02_26.7_542	0.221082	0.655446	0.523203	LG02_26.7_542	0.907457	0.0421737	-0.0604508	LG02_26.7_542	0.789837	0.102462	-0.137367
LG02_26.7_543	0.285018	0.545128	-0.454546	LG02_26.7_543	0.465177	0.332382	-0.379242	LG02_26.7_543	0.69591	0.157447	-0.200822
LG02_26.7_544	0.216103	0.665339	0.509731	LG02_26.7_544	0.443542	0.353065	0.382182	LG02_26.7_544	0.607806	0.216235	0.252798
LG02_26.88_545	0.0358293	1.44576	-0.934333	LG02_26.88_545	0.0787589	1.1037	-0.871168	LG02_26.88_545	0.0347674	1.45883	-1.0382
LG02_27.42_546	0.589491	0.229523	-0.305196	LG02_27.42_546	0.296813	0.527517	-0.611691	LG02_27.42_546	0.391736	0.407007	-0.493892
LG02_28.07_547	0.73263	0.135115	0.161441	LG02_28.07_547	0.885709	0.0527088	-0.0740765	LG02_28.07_547	0.871783	0.0595914	-0.0822851
LG02_28.07_548	0.0773783	1.11138	0.832281	LG02_28.07_548	0.718918	0.143321	0.200279	LG02_28.07_548	0.717709	0.144052	0.198723
LG02_28.43_549	0.0638408	1.1949	0.73344	LG02_28.43_549	0.747841	0.126191	0.155692	LG02_28.43_549	0.680961	0.166878	0.197612
LG02_28.51_550	0.00879379	2.05582	-1.69411	LG02_28.51_550	0.000434317	3.36219	-2.43503	LG02_28.51_550	0.000236454	3.62625	-2.50201
LG02_28.69_551	0.0430763	1.36576	-1.16258	LG02_28.69_551	0.00196525	2.70658	-1.96908	LG02_28.69_551	0.00130976	2.88281	-2.0143
LG02_28.69_552	0.00906245	2.04275	-1.23584	LG02_28.69_552	0.0138616	1.85819	-1.35888	LG02_28.69_552	0.0181038	1.74223	-1.29168
LG02_29.06_553	0.48115	0.317719	-0.389794	LG02_29.06_553	0.590093	0.22908	0.309265	LG02_29.06_553	0.799662	0.0970933	0.140829
LG02_29.06_554	0.849939	0.070612	0.0964186	LG02_29.06_554	0.208646	0.68059	-0.689007	LG02_29.06_554	0.270201	0.568314	-0.594524
LG02_29.06_555	0.181116	0.742042	-0.523861	LG02_29.06_555	0.129077	0.88915	-0.731848	LG02_29.06_555	0.197755	0.703872	-0.613233
LG02_29.32_556	0.128832	0.889977	0.62242	LG02_29.32_556	0.599111	0.222492	-0.258487	LG02_29.32_556	0.66464	0.177413	-0.211426
LG02_29.67_557	0.19659	0.706439	0.530136	LG02_29.67_557	0.590867	0.22851	-0.264988	LG02_29.67_557	0.692205	0.159765	-0.193552
LG02_29.67_558	0.125007	0.903064	0.627281	LG02_29.67_558	0.881224	0.0549138	0.0712948	LG02_29.67_558	0.725962	0.139086	0.165976
LG02_29.67_559	0.120834	0.917811	0.634268	LG02_29.67_559	0.844732	0.0732813	0.0932465	LG02_29.67_559	0.691144	0.160432	0.187721
LG02_30.46_560	0.633316	0.19838	0.233998	LG02_30.46_560	0.396198	0.402087	-0.490831	LG02_30.46_560	0.58794	0.230667	-0.30172
LG02_30.52_561	0.170552	0.768143	-0.573715	LG02_30.52_561	0.0577581	1.23839	-0.958433	LG02_30.52_561	0.0629637	1.20091	-0.931044
LG02_30.62_562	0.383779	0.415919	-0.379249	LG02_30.62_562	0.0836631	1.07747	-0.947054	LG02_30.62_562	0.154184	0.81196	-0.76393
LG02_30.62_563	0.229767	0.638712	-0.543958	LG02_30.62_563	0.0500063	1.30098	-1.07519	LG02_30.62_563	0.0650398	1.18682	-0.999476
LG02_30.68_564	0.173491	0.760722	0.566657	LG02_30.68_564	0.500857	0.300286	-0.333548	LG02_30.68_564	0.570602	0.243667	-0.278745
LG02_30.68_565	0.0579685	1.23681	0.831495	LG02_30.68_565	0.381114	0.418945	0.460165	LG02_30.68_565	0.488852	0.310823	0.359537
LG02_30.68_566	0.0173975	1.75951	0.933757	LG02_30.68_566	0.221967	0.653711	0.591745	LG02_30.68_566	0.184205	0.734699	0.637594
LG02_30.68_567	0.731805	0.135605	-0.202636	LG02_30.68_567	0.48427	0.314912	0.451045	LG02_30.68_567	0.70308	0.152995	0.237786
LG02_30.68_568	0.172742	0.762602	-0.566153	LG02_30.68_568	0.18059	0.743306	-0.662462	LG02_30.68_568	0.143726	0.842464	-0.715411
LG02_30.68_569	0.016099	1.7932	1.27896	LG02_30.68_569	0.099981	1.00008	0.95113	LG02_30.68_569	0.0716924	1.14453	1.037
LG02_30.68_570	0.643495	0.191455	-0.205796	LG02_30.68_570	0.547994	0.261224	0.305379	LG02_30.68_570	0.687691	0.162607	0.203217
LG02_30.68_571	0.00908904	2.04148	-1.2316	LG02_30.68_571	0.0444138	1.35248	-1.07955	LG02_30.68_571	0.0301905	1.52013	-1.15597
LG02_31.04_572	0.10662	0.972161	0.646788	LG02_31.04_572	0.629475	0.201021	-0.232612	LG02_31.04_572	0.647272	0.188913	-0.217417
LG02_31.39_573	0.89038	0.0504245	0.0694353	LG02_31.39_573	0.255772	0.592148	-0.611173	LG02_31.39_573	0.394892	0.403521	-0.450673
LG02_31.39_574	0.693379	0.159029	-0.180985	LG02_31.39_574	0.455981	0.341053	-0.409101	LG02_31.39_574	0.500839	0.300302	-0.36438
LG02_31.39_575	0.587871	0.230718	-0.232746	LG02_31.39_575	0.533963	0.272489	-0.332753	LG02_31.39_575	0.715858	0.145173	-0.191058
LG02_31.39_576	0.0180131	1.74441	0.948587	LG02_31.39_576	0.364202	0.438657	0.445594	LG02_31.39_576	0.270272	0.568198	0.536529
LG02_31.54_578	0.440446	0.356107	0.365266	LG02_31.54_578	0.632316	0.199066	-0.248624	LG02_31.54_578	0.818466	0.0869993	-0.116207
LG02_31.54_579	0.496388	0.304179	0.391234	LG02_31.54_579	0.386446	0.412911	-0.616205	LG02_31.54_579	0.382725	0.417113	-0.616384
LG02_31.54_580	0.332288	0.478485	0.470796	LG02_31.54_580	0.777667	0.109206	0.15411	LG02_31.54_580	0.529341	0.276264	0.332926
LG02_31.8_581	0.206722	0.684613	-0.544703	LG02_31.8_581	0.359467	0.444341	-0.445082	LG02_31.8_581	0.547382	0.261709	-0.2896
LG02_31.89_582	0.53744	0.26967	0.339959	LG02_31.89_582	0.806704	0.0932858	-0.146252	LG02_31.89_582	0.926497	0.0331561	-0.0542316
LG02_31.89_583	0.590911	0.228478	-0.274952	LG02_31.89_583	0.491485	0.30849	-0.351589	LG02_31.89_583	0.493093	0.307071	-0.345327
LG02_31.89_584	0.0454073	1.34287	0.814022	LG02_31.89_584	0.996345	0.00159039	0.00234169	LG02_31.89_584	0.737732	0.132101	0.169437
LG02_32.25_585	0.595422	0.225175	0.347699	LG02_32.25_585	0.876136	0.0574286	-0.112259	LG02_32.25_585	0.924513	0.0340868	-0.0676212
LG02_32.25_586	0.148384	0.828612	-0.637026	LG02_32.25_586	0.769171	0.113977	-0.138617	LG02_32.25_586	0.747566	0.126351	-0.151156
LG02_32.25_587	0.396599	0.401648	-0.417218	LG02_32.25_587	0.467496	0.330222	-0.384429	LG02_32.25_587	0.50932	0.293009	-0.348692
LG02_32.25_588	0.644969	0.190461	-0.195402	LG02_32.25_588	0.92566	0.0335483	0.0467902	LG02_32.25_588	0.968884	0.0137282	-0.0193991
LG02_32.25_589	0.250801	0.600671	0.566146	LG02_32.25_589	0.430307	0.366221	0.430786	LG02_32.25_589	0.315432	0.501094	0.537854
LG02_32.34_590	0.142225	0.847023	-0.581576	LG02_32.34_590	0.988025	0.00523218	-0.00677718	LG02_32.34_590	0.772898	0.111878	0.127066
LG02_32.69_591	0.0437727	1.3588	0.837717	LG02_32.69_591	0.658829	0.181227	0.223216	LG02_32.69_591	0.710525	0.148421	0.185033
LG02_32.69_592	0.623678	0.20504	-0.199192	LG02_32.69_592	0.546153	0.262685	-0.322382	LG02_32.69_592	0.821059	0.0856258	-0.118869
LG02_32.69_593	0.430481	0.366046	-0.362427	LG02_32.69_593	0.939527	0.0270909	-0.0408153	LG02_32.69_593	0.937154	0.0281889	-0.042287
LG02_32.69_594	0.84015	0.075643	-0.083552	LG02_32.69_594	0.453273	0.34364	0.401315	LG02_32.69_594	0.757904	0.120386	0.162239
LG02_32.69_595	0.211588	0.674509	-0.513931	LG02_32.69_595	0.672206	0.172498	-0.201425	LG02_32.69_595	0.741667	0.129791	-0.155665
LG02_34.94_596	0.637597	0.195454	0.216922	LG02_34.94_596	0.207044	0.683937	-0.681526	LG02_34.94_596	0.283167	0.547957	-0.572413
LG02_34.94_597	0.479844	0.3189	0.44898	LG02_34.94_597	0.478148	0.320437	0.440225	LG02_34.94_597	0.33117	0.479949	0.584857
LG02_35.03_598	0.0907006	1.04239	-0.660198	LG02_35.03_598	0.0510863	1.2917	-0.819574	LG02_35.03_598	0.06913	1.16033	-0.750616
LG02_35.03_599	0.712176	0.147413	0.220296	LG02_35.03_599	0.430169	0.366361	-0.556682	LG02_35.03_599	0.526425	0.278664	-0.441517
LG02_35.17_600	0.0939793	1.02697	0.674222	LG02_35.17_600	0.216764	0.664013	0.574197	LG02_35.17_600	0.186161	0.73011	0.603188
LG02_35.34_601	0.0771075	1.1129	0.710259	LG02_35.34_601	0.0408393	1.38892	0.890353	LG02_35.34_601	0.0453679	1.34325	0.855219
LG02_35.34_602	0.0765569	1.11602	0.672387	LG02_35.34_602	0.357954	0.446173	0.402523	LG02_35.34_602	0.334025	0.476221	0.416504
LG02_35.52_603	0.713322	0.146714	-0.194796	LG02_35.52_603	0.338885	0.469948	-0.537571	LG02_35.52_603	0.298058	0.5257	-0.570905
LG02_36.23_604	0.337682	0.471492	-0.366909	LG02_36.23_604	0.0475618	1.32274	-0.8161	LG02_36.23_604	0.0522644	1.28179	-0.782235
LG02_36.23_605	0.101482	0.993611	-0.622021	LG02_36.23_605	0.0928962	1.032	-0.699363	LG02_36.23_605	0.111085	0.954343	-0.651616
LG02_36.68_606	0.171519	0.765687	-0.565721	LG02_36.68_606	0.552501	0.257667	-0.279014	LG02_36.68_606	0.5884	0.230328	-0.249578
LG02_36.86_607	0.955709	0.0196744	0.0254643	LG02_36.86_607	0.555677	0.255178	0.332131	LG02_36.86_607	0.620849	0.207014	0.275857
LG02_36.86_608	0.198291	0.702697	-0.643226	LG02_36.86_608	0.49488	0.3055	-0.372594	LG02_36.86_608	0.675739	0.170221	-0.222874
LG02_37.39_609	0.650547	0.186721	-0.191611	LG02_37.39_609	0.697794	0.156273	0.175956	LG02_37.39_609	0.719013	0.143263	0.157161
LG02_38.07_610	0.214195	0.66919	0.496014	LG02_38.07_610	0.247367	0.606657	0.504499	LG02_38.07_610	0.153763	0.813148	0.61497
LG02_38.18_611	0.135739	0.867297	0.817706	LG02_38.18_611	0.234673	0.629536	0.718322	LG02_38.18_611	0.267207	0.573152	0.655196
LG02_38.29_612	0.144432	0.840336	-0.544859	LG02_38.29_612	0.0806226	1.09354	-0.762666	LG02_38.29_612	0.119007	0.924429	-0.663667
LG02_38.29_613	0.0217961	1.66162	-1.07072	LG02_38.29_613	0.0191539	1.71774	-1.26469	LG02_38.29_613	0.0230401	1.63752	-1.22307
LG02_38.46_614	0.207146	0.683723	-0.648925	LG02_38.46_614	0.797725	0.0981469	-0.126829	LG02_38.46_614	0.381473	0.418536	0.449987
LG02_42.73_616	0.112436	0.949095	-0.80467	LG02_42.73_616	0.63643	0.196249	-0.303408	LG02_42.73_616	0.53815	0.269096	-0.382849
LG02_43.16_617	0.0135659	1.86755	1.27221	LG02_43.16_617	0.0462269	1.33511	1.08341	LG02_43.16_617	0.0362078	1.4412	1.09624
LG02_43.34_618	0.36875	0.433269	-0.370925	LG02_43.34_618	0.0458131	1.33901	-1.08434	LG02_43.34_618	0.0434218	1.36229	-1.08598
LG02_43.96_619	0.938985	0.0273416	0.0357195	LG02_43.96_619	0.85882	0.066098	0.0886045	LG02_43.96_619	0.942967	0.0255035	0.0353717
LG02_44.4_620	0.30544	0.515074	-0.394985	LG02_44.4_620	0.0465633	1.33196	-0.876511	LG02_44.4_620	0.0647226	1.18894	-0.804694
LG02_45.07_622	0.840904	0.0752536	0.0863855	LG02_45.07_622	0.373318	0.427921	-0.441426	LG02_45.07_622	0.50186	0.299417	-0.330355
LG02_45.07_623	0.628259	0.201861	-0.220427	LG02_45.07_623	0.0567319	1.24617	1.06609	LG02_45.07_623	0.076531	1.11616	0.979577
LG02_45.07_624	0.859121	0.0659459	0.144801	LG02_45.07_624	0.880722	0.0551611	0.114089	LG02_45.07_624	0.961702	0.0169595	0.03622
LG02_45.07_625	0.446665	0.350018	-0.417198	LG02_45.07_625	0.811359	0.0907867	0.139432	LG02_45.07_625	0.753526	0.122902	0.181768
LG02_45.07_626	0.498827	0.30205	-0.385139	LG02_45.07_626	0.456505	0.340555	-0.392271	LG02_45.07_626	0.542904	0.265277	-0.317715
LG02_45.07_627	0.613516	0.212174	-0.201228	LG02_45.07_627	0.921949	0.035293	0.046189	LG02_45.07_627	0.945405	0.0243822	-0.0319172
LG02_45.62_628	0.241355	0.617345	0.43644	LG02_45.62_628	0.918348	0.0369926	0.0471168	LG02_45.62_628	0.807555	0.092828	0.111157
LG02_46.78_629	0.378993	0.421369	-0.370172	LG02_46.78_629	0.759846	0.119274	0.150654	LG02_46.78_629	0.553477	0.256901	0.289399
LG02_49.37_630	0.248066	0.605432	-0.439221	LG02_49.37_630	0.312928	0.504555	0.501269	LG02_49.37_630	0.432729	0.363784	0.383823
LG02_49.59_631	0.216031	0.665484	-0.543655	LG02_49.59_631	0.273288	0.56338	0.578978	LG02_49.59_631	0.343251	0.464388	0.496332
LG02_49.76_632	0.203452	0.691539	-0.516825	LG02_49.76_632	0.856725	0.0671587	-0.0834141	LG02_49.76_632	0.932518	0.0303426	-0.038636
LG02_50.65_633	0.977085	0.0100678	0.0114226	LG02_50.65_633	0.366448	0.435988	0.444996	LG02_50.65_633	0.31555	0.500932	0.489616
LG02_50.65_634	0.87662	0.0571884	-0.0649164	LG02_50.65_634	0.688113	0.162341	0.189427	LG02_50.65_634	0.711151	0.148038	0.172031
LG02_50.74_635	0.572035	0.242578	-0.224016	LG02_50.74_635	0.423594	0.37305	-0.357273	LG02_50.74_635	0.503459	0.298036	-0.295264
LG02_50.74_636	0.570413	0.243811	-0.222424	LG02_50.74_636	0.544103	0.264319	-0.275146	LG02_50.74_636	0.606613	0.217088	-0.23098
LG02_50.83_637	0.660286	0.180268	0.186482	LG02_50.83_637	0.927128	0.0328603	0.044895	LG02_50.83_637	0.804335	0.0945628	0.120423
LG02_50.92_638	0.81731	0.0876133	-0.0946719	LG02_50.92_638	0.942341	0.0257919	0.0344148	LG02_50.92_638	0.936436	0.0285219	0.0375288
LG02_50.92_639	0.878088	0.0564619	-0.0720571	LG02_50.92_639	0.695396	0.157768	-0.246316	LG02_50.92_639	0.578131	0.237974	-0.346586
LG02_50.92_640	0.841401	0.074997	0.0911104	LG02_50.92_640	0.469307	0.328543	-0.372922	LG02_50.92_640	0.491807	0.308205	-0.34987
LG02_51.01_641	0.0113546	1.94483	1.59225	LG02_51.01_641	0.118915	0.924762	1.02343	LG02_51.01_641	0.0993309	1.00292	1.0732
LG02_51.06_642	0.0169437	1.77099	1.49537	LG02_51.06_642	0.0850734	1.07021	1.16211	LG02_51.06_642	0.125338	0.901917	1.02605
LG02_53.38_643	0.034709	1.45956	0.905417	LG02_53.38_643	0.513751	0.289247	0.328822	LG02_53.38_643	0.415397	0.381537	0.406041
LG02_53.38_644	0.137582	0.86144	0.679729	LG02_53.38_644	0.305158	0.515475	0.545147	LG02_53.38_644	0.232667	0.633265	0.627665
LG02_53.47_645	0.939817	0.0269567	-0.0407961	LG02_53.47_645	0.85153	0.0698002	0.134325	LG02_53.47_645	0.876014	0.0574889	0.111345
LG02_61.54_646	0.757174	0.120804	-0.132361	LG02_61.54_646	0.686519	0.163348	0.179046	LG02_61.54_646	0.640462	0.193506	0.203625
LG02_61.54_647	0.937202	0.0281668	0.0354653	LG02_61.54_647	0.665206	0.177044	-0.19904	LG02_61.54_647	0.625426	0.203824	-0.219405
LG02_61.71_648	0.817883	0.0873087	-0.0944207	LG02_61.71_648	0.956993	0.0190912	-0.0225024	LG02_61.71_648	0.83947	0.075995	-0.0822926
LG02_63.14_649	0.591018	0.2284	-0.252733	LG02_63.14_649	0.198023	0.703285	-0.550204	LG02_63.14_649	0.124802	0.90378	-0.637084
LG02_63.82_650	0.139026	0.856904	0.657563	LG02_63.82_650	0.771258	0.1128	0.152584	LG02_63.82_650	0.71499	0.1457	0.189335
LG02_63.82_651	0.799494	0.0971848	0.11769	LG02_63.82_651	0.850557	0.0702966	-0.0800825	LG02_63.82_651	0.812322	0.0902717	0.100626
LG02_63.82_652	0.161865	0.790847	-0.568904	LG02_63.82_652	0.689982	0.161162	0.167807	LG02_63.82_652	0.770958	0.112969	0.11783
LG02_63.82_653	0.875221	0.0578824	0.0969521	LG02_63.82_653	0.651743	0.185923	-0.314063	LG02_63.82_653	0.767642	0.114841	-0.197746
LG02_64.05_655	0.723102	0.1408	-0.16397	LG02_64.05_655	0.690292	0.160967	-0.192158	LG02_64.05_655	0.526321	0.278749	-0.304304
LG02_64.05_656	0.488664	0.31099	0.325582	LG02_64.05_656	0.710323	0.148544	0.176017	LG02_64.05_656	0.968855	0.0137414	0.0180723
LG02_64.05_657	0.456318	0.340733	-0.442963	LG02_64.05_657	0.776026	0.110124	-0.184683	LG02_64.05_657	0.645182	0.190317	-0.297357
LG02_64.28_658	0.938064	0.0277677	0.0469225	LG02_64.28_658	0.557619	0.253662	-0.388206	LG02_64.28_658	0.670017	0.173914	-0.272509
LG02_64.28_659	0.172828	0.762386	0.88015	LG02_64.28_659	0.828662	0.0816226	-0.123935	LG02_64.28_659	0.669866	0.174012	-0.238414
LG02_64.28_660	0.944192	0.0249397	0.0435045	LG02_64.28_660	0.452574	0.34431	-0.528581	LG02_64.28_660	0.603448	0.21936	-0.351058
LG02_64.55_661	0.717898	0.143937	-0.169471	LG02_64.55_661	0.918649	0.0368504	0.0459333	LG02_64.55_661	0.920898	0.0357887	0.0456762
LG02_64.55_662	0.0987378	1.00552	-0.724291	LG02_64.55_662	0.409509	0.387736	-0.370376	LG02_64.55_662	0.253536	0.59596	-0.498196
LG02_64.9_663	0.944355	0.0248648	0.0433775	LG02_64.9_663	0.448064	0.34866	-0.533894	LG02_64.9_663	0.597301	0.223807	-0.35705
LG03_0_664	0.73686	0.132615	0.204226	LG03_0_664	0.854488	0.0682941	-0.0970609	LG03_0_664	0.957042	0.0190692	-0.0283992
LG03_0_665	0.8739	0.0585384	-0.0930776	LG03_0_665	0.312264	0.505479	-0.50677	LG03_0_665	0.906439	0.0426615	-0.0617612
LG03_2.52_666	0.195461	0.708939	0.631567	LG03_2.52_666	0.0568225	1.24548	0.928336	LG03_2.52_666	0.0849652	1.07076	0.83538
LG03_3.41_667	0.925141	0.0337922	-0.0467339	LG03_3.41_667	0.751061	0.124325	0.172964	LG03_3.41_667	0.987315	0.00554433	0.00862568
LG03_3.64_668	0.0975694	1.01069	-0.746773	LG03_3.64_668	0.119315	0.923305	-0.743085	LG03_3.64_668	0.185482	0.731698	-0.62746
LG03_4.64_669	0.275503	0.559874	-0.480979	LG03_4.64_669	0.630908	0.200034	0.229749	LG03_4.64_669	0.847405	0.0719089	0.0904789
LG03_5.22_670	0.160918	0.793395	-0.677938	LG03_5.22_670	0.607125	0.216722	0.261192	LG03_5.22_670	0.510402	0.292087	0.332338
LG03_6.54_671	0.0449641	1.34713	-0.95984	LG03_6.54_671	0.880937	0.0550549	-0.071101	LG03_6.54_671	0.775604	0.11036	-0.132677
LG03_7.45_673	0.333294	0.477172	-0.432408	LG03_7.45_673	0.724177	0.140155	-0.168601	LG03_7.45_673	0.887036	0.0520589	-0.066515
LG03_8.94_675	0.509102	0.293195	0.292769	LG03_8.94_675	0.940748	0.0265266	-0.0341065	LG03_8.94_675	0.973837	0.0115135	-0.0148678
LG03_9.56_676	0.480861	0.317981	0.43098	LG03_9.56_676	0.5619	0.250341	-0.375926	LG03_9.56_676	0.873711	0.0586322	-0.101626
LG03_9.56_677	0.000258229	3.588	-1.63253	LG03_9.56_677	0.174298	0.758707	-0.651146	LG03_9.56_677	0.177192	0.751556	-0.634091
LG03_9.62_678	0.476434	0.321998	-0.361129	LG03_9.62_678	0.209148	0.679546	-0.639229	LG03_9.62_678	0.337908	0.471202	-0.477362
LG03_10.5_679	0.480188	0.318589	0.350003	LG03_10.5_679	0.823465	0.084355	-0.126612	LG03_10.5_679	0.697874	0.156223	-0.221685
LG03_11.36_681	0.953213	0.02081	-0.0304927	LG03_11.36_681	0.418463	0.378343	-0.436708	LG03_11.36_681	0.486798	0.312651	-0.3732
LG03_13.27_683	0.302366	0.519466	-0.529928	LG03_13.27_683	0.906755	0.0425102	-0.0614129	LG03_13.27_683	0.978557	0.00941408	0.0140339
LG03_13.27_684	0.689728	0.161322	-0.215998	LG03_13.27_684	0.792534	0.100982	-0.164375	LG03_13.27_684	0.755527	0.12175	-0.195503
LG03_13.27_685	0.183408	0.736583	-0.646572	LG03_13.27_685	0.871926	0.0595206	0.08087	LG03_13.27_685	0.893618	0.0488481	0.0666962
LG03_13.27_686	0.119324	0.923271	0.915683	LG03_13.27_686	0.191457	0.717928	0.701307	LG03_13.27_686	0.175649	0.755354	0.711049
LG03_14.49_688	0.309878	0.508809	0.537756	LG03_14.49_688	0.229343	0.639514	0.642118	LG03_14.49_688	0.344907	0.462298	0.495159
LG03_15.39_689	0.518999	0.284833	-0.298152	LG03_15.39_689	0.840141	0.0756478	0.10521	LG03_15.39_689	0.705033	0.151791	0.198149
LG03_15.39_690	0.00127002	2.89619	-1.43848	LG03_15.39_690	0.230197	0.637901	-0.583035	LG03_15.39_690	0.177085	0.751819	-0.652321
LG03_16.01_691	0.166603	0.778317	-0.626916	LG03_16.01_691	0.30871	0.51045	-0.473058	LG03_16.01_691	0.482362	0.316627	-0.322522
LG03_16.37_692	0.900246	0.0456388	0.0554046	LG03_16.37_692	0.400531	0.397363	0.418343	LG03_16.37_692	0.342927	0.464799	0.471187
LG03_16.44_693	0.0466259	1.33137	-0.962115	LG03_16.44_693	0.172875	0.762268	-0.718897	LG03_16.44_693	0.231984	0.634541	-0.623512
LG03_16.66_694	0.00303994	2.51713	-1.60999	LG03_16.66_694	0.0233912	1.63095	-1.40372	LG03_16.66_694	0.0213666	1.67026	-1.42702
LG03_16.66_695	0.00260846	2.58362	-1.32956	LG03_16.66_695	0.0513964	1.28907	-0.973838	LG03_16.66_695	0.0748718	1.12568	-0.877777
[truncated: 4,761 more rows]

## Sheet: BCBr
LG_pos_SNP#	pvalue	logp	|Effect|	LG_pos_SNP#	pvalue	logp	|Effect|	LG_pos_SNP#	pvalue	logp	|Effect|	Red highlights = Kinship (K) only model
[truncated: 5,359 more rows]

[truncated: 3 more sheets: GADTF, IADTF, BCDTF]
