# Supplementary material for: Association Mapping and the Genomic Consequences of Selection in Sunflower
Source: PLoS Genet. 2013 Mar 21;9(3):e1003378. doi: 10.1371/journal.pgen.1003378 (PMC3605098; doi:10.1371/journal.pgen.1003378)
Supplement: Table S3 — Reference individuals for graphical genotypes. (XLS) [file pgen.1003378.s013.xls]

## Sheet: Sheet1
Online Table 3. Reference individuals for graphical genotypes.
Genotype name	PI Accession No.	Planting Packet Number	Color in Figure	% Haplotype	Cummulative %
HA 89	PI 599773	PPN173	1	0.162397	0.162397
RHA 274	PI 599759	PPN165	2	0.12226	0.284658
RHA 294	PI 599764	PPN167	3	0.0526486	0.337306
HA 300	PI 552938	PPN133	4	0.041321	0.378627
ND NONOIL 3	NSL 202273	PPN091	5	0.0351073	0.413734
RHA 271	PI 599786	PPN179	6	0.0325114	0.446246
HA 314	PI 599783	PPN027	7	0.0265601	0.472806
Oil introgressed	PI 549001	PPN063	8	0.0197206	0.492527
RHA 309	PI 599980	PPN072	9	0.0148366	0.507363
HA 116	PI 650579	PPN036	10	0.0139938	0.521357
HA 371	PI 534657	PPN062	11	0.0123956	0.533753
RHA 854	NSL 202858	PPN106	12	0.0106955	0.544448
HA 323	NSL 208771	PPN003	13	0.0105482	0.554996
HA 64	PI 599772	PPN172	14	0.00978937	0.564786
HA 352	PI 509062	PPN005	15	0.00819603	0.572982
HA 456	PI 642775	PPN050	16	0.00737319	0.580355
HA 8	PI 599769	PPN170	17	0.00732843	0.587683
HA 124	PI 599775	PPN026	18	0.00725338	0.594937
French	SF 322	PPN280	19	0.00711704	0.602054
HA 1	PI 650358	PPN219	20	0.00743034	0.609484
HA 133	PI 650582	PPN037	21	0.00651936	0.616003
RHA 427	PI 617100	PPN204	22	0.00503825	0.621042
RHA 801	PI 599768	PPN042	23	0.00441166	0.625453
HA-R5	PI 650763	PPN159	24	0.00564419	0.631098
HA 431	PI 632340	PPN210	25	0.00395858	0.635056
